# Supplementary material for: Di-μ-chlorido-bis­[(2-{(E)-[(2,3-dihy­droxy­prop­yl)imino]­meth­yl}phenolato)copper(II)] methanol monosolvate
Source: Acta Crystallogr Sect E Struct Rep Online. 2011 Oct 12;67(Pt 11):m1539. doi: 10.1107/S1600536811041481 (PMC3246963; doi:10.1107/S1600536811041481)
Supplement: Supplementary file 1 [file e-67-m1539-sup1.cif]

##############################################################################
#                                                                            #
# This CIF contains the data in a paper accepted for publication in          #
# Acta Crystallographica Section E. It conforms to the requirements of       #
# Notes for Authors for Acta Crystallographica Section E, and has been       #
# peer reviewed under the auspices of the IUCr Commission on Journals.       #
#                                                                            #
# Full details of the Crystallographic Information File format               #
# are given in the paper "The Crystallographic Information File (CIF):       #
# a New Standard Archive File for Crystallography" by S. R. Hall, F. H.      #
# Allen and I. D. Brown [Acta Cryst. (1991), A47, 655-685].                  #
#                                                                            #
# The current version of the core CIF dictionary is obtainable from          #
# ftp://ftp.iucr.org/pub/cif_core.dic.                                       #
#                                                                            #
# Software is freely available for graphical display of the structure(s)     #
# in this CIF. For information consult the CIF software page                 #
# http://www.iucr.org/resources/cif/software.                                #
#                                                                            #
# This file may be used for bona fide research purposes within the           #
# scientific community so long as proper attribution is given to the journal # 
# article from which it was obtained.                                        #
#                                                                            #
##############################################################################
data_I
_audit_creation_method     SHELXL-97
_chemical_name_systematic
;
Di-\m-chlorido-bis[(2-{(<i>E</i>)-[(2,3-
dihydroxypropyl)imino]methyl}phenolato)copper(II)] methanol monosolvate
;
_chemical_name_common     ?
_chemical_formula_moiety     'C20 H24 Cl2 Cu2 N2 O6, C H4 O'
_chemical_formula_sum     'C21 H28 Cl2 Cu2 N2 O7'
_chemical_formula_iupac     '[Cu2 Cl2 (C10 H12 N O3)2], C H4 O'
_chemical_formula_weight     618.43
_chemical_melting_point     ?
_symmetry_cell_setting     orthorhombic
_symmetry_space_group_name_H-M     'P b c a'
_symmetry_space_group_name_Hall     '-P 2ac 2ab '
loop_
    _symmetry_equiv_pos_as_xyz
    'x, y, z'
    '-x+1/2, -y, z+1/2'
    '-x, y+1/2, -z+1/2'
    'x+1/2, -y+1/2, -z'
    '-x, -y, -z'
    'x-1/2, y, -z-1/2'
    'x, -y-1/2, z-1/2'
    '-x-1/2, y-1/2, z'
_cell_length_a     15.490(3)
_cell_length_b     15.252(3)
_cell_length_c     19.951(4)
_cell_angle_alpha     90.00
_cell_angle_beta     90.00
_cell_angle_gamma     90.00
_cell_volume     4713.6(16)
_cell_formula_units_Z     8
_cell_measurement_reflns_used     9875
_cell_measurement_theta_min     2.13
_cell_measurement_theta_max     27.92
_cell_measurement_temperature     113(2)
_cell_special_details     ?
_exptl_crystal_description     block
_exptl_crystal_colour     green
_exptl_crystal_size_max     0.14
_exptl_crystal_size_mid     0.12
_exptl_crystal_size_min     0.08
_exptl_crystal_density_diffrn     1.743
_exptl_crystal_density_meas     ?
_exptl_crystal_density_method     'not measured'
_exptl_crystal_F_000     2528
_exptl_absorpt_coefficient_mu     2.078
_exptl_absorpt_correction_type     multi-scan
_exptl_absorpt_process_details     '(CrystalClear; Rigaku/MSC, 2005)'
_exptl_absorpt_correction_T_min     0.760
_exptl_absorpt_correction_T_max     0.851
_exptl_special_details     ?
_diffrn_ambient_temperature     113(2)
_diffrn_radiation_type     MoK\a
_diffrn_radiation_wavelength     0.71073
_diffrn_radiation_source     'rotating anode'
_diffrn_radiation_monochromator     confocal
_diffrn_measurement_device_type     'Rigaku Saturn'
_diffrn_measurement_method     \w
_diffrn_detector_area_resol_mean     ?
_diffrn_reflns_number     25866
_diffrn_reflns_av_R_equivalents     0.0613
_diffrn_reflns_av_sigmaI/netI     0.0378
_diffrn_reflns_theta_min     2.13
_diffrn_reflns_theta_max     25.02
_diffrn_reflns_theta_full     25.02
_diffrn_measured_fraction_theta_max     1.000
_diffrn_measured_fraction_theta_full     1.000
_diffrn_reflns_limit_h_min     -14
_diffrn_reflns_limit_h_max     18
_diffrn_reflns_limit_k_min     -18
_diffrn_reflns_limit_k_max     16
_diffrn_reflns_limit_l_min     -23
_diffrn_reflns_limit_l_max     23
_diffrn_standards_number     0
_diffrn_standards_interval_count     0
_diffrn_standards_interval_time     0
_diffrn_standards_decay_%     0
_refine_special_details
;
Refinement of <i>F</i>^2^ against ALL reflections. The weighted <i>R</i>-factor
<i>wR</i> and goodness of fit <i>S</i> are based on <i>F</i>^2^, conventional
<i>R</i>-factors <i>R</i> are based on <i>F</i>, with <i>F</i> set to zero for
negative <i>F</i>^2^. The threshold expression of <i>F</i>^2^ >
\s(<i>F</i>^2^) is used only for calculating <i>R</i>-factors(gt) <i>etc</i>.
and is not relevant to the choice of reflections for refinement.
<i>R</i>-factors based on <i>F</i>^2^ are statistically about twice as large
as those based on <i>F</i>, and <i>R</i>- factors based on ALL data will be
even larger.
;
_reflns_number_total     4151
_reflns_number_gt     3727
_reflns_threshold_expression     I>2sigma(I)
_refine_ls_structure_factor_coef     Fsqd
_refine_ls_matrix_type     full
_refine_ls_R_factor_all     0.0487
_refine_ls_R_factor_gt     0.0411
_refine_ls_wR_factor_gt     0.0880
_refine_ls_wR_factor_ref     0.0915
_refine_ls_goodness_of_fit_ref     1.070
_refine_ls_restrained_S_all     1.070
_refine_ls_number_reflns     4151
_refine_ls_number_parameters     313
_refine_ls_number_restraints     0
_refine_ls_hydrogen_treatment     constr
_refine_ls_weighting_scheme     calc
_refine_ls_weighting_details
        'calc w=1/[\s^2^(Fo^2^)+(0.0330P)^2^+12.2296P] where P=(Fo^2^+2Fc^2^)/3'
_atom_sites_solution_hydrogens     geom
_atom_sites_solution_primary     direct
_atom_sites_solution_secondary     difmap
_refine_ls_shift/su_max     0.001
_refine_ls_shift/su_mean     0.000
_refine_diff_density_max     0.796
_refine_diff_density_min     -0.522
_refine_ls_extinction_method     none
_refine_ls_extinction_coef     ?
loop_
    _atom_type_symbol
    _atom_type_description
    _atom_type_scat_dispersion_real
    _atom_type_scat_dispersion_imag
    _atom_type_scat_source
    'C' 'C' 0.0033 0.0016
                         'International Tables Vol C Tables 4.2.6.8 and 6.1.1.4'
    'H' 'H' 0.0000 0.0000
                         'International Tables Vol C Tables 4.2.6.8 and 6.1.1.4'
    'N' 'N' 0.0061 0.0033
                         'International Tables Vol C Tables 4.2.6.8 and 6.1.1.4'
    'O' 'O' 0.0106 0.0060
                         'International Tables Vol C Tables 4.2.6.8 and 6.1.1.4'
    'Cl' 'Cl' 0.1484 0.1585
                         'International Tables Vol C Tables 4.2.6.8 and 6.1.1.4'
    'Cu' 'Cu' 0.3201 1.2651
                         'International Tables Vol C Tables 4.2.6.8 and 6.1.1.4'
_computing_data_collection     'CrystalClear (Rigaku/MSC, 2005)'
_computing_cell_refinement     'CrystalClear (Rigaku/MSC, 2005)'
_computing_data_reduction     'CrystalClear (Rigaku/MSC, 2005)'
_computing_structure_solution     'SHELXS97 (Sheldrick, 2008)'
_computing_structure_refinement     'SHELXL97 (Sheldrick, 2008)'
_computing_molecular_graphics     'SHELXTL (Sheldrick, 2008)'
_computing_publication_material
;
SHELXTL (Sheldrick, 2008) and publCIF (Westrip, 2010)
;
loop_
    _atom_site_type_symbol
    _atom_site_label
    _atom_site_fract_x
    _atom_site_fract_y
    _atom_site_fract_z
    _atom_site_U_iso_or_equiv
    _atom_site_adp_type
    _atom_site_calc_flag
    _atom_site_refinement_flags
    _atom_site_occupancy
    _atom_site_symmetry_multiplicity
    _atom_site_disorder_assembly
    _atom_site_disorder_group
    Cu Cu1 0.17247(3) 0.36330(3) 0.23298(2) 0.01406(13) Uani d . 1 1 . .
    Cu Cu2 0.10400(3) 0.55924(3) 0.29704(2) 0.01452(13) Uani d . 1 1 . .
    Cl Cl1 0.21021(6) 0.53619(6) 0.21971(4) 0.0182(2) Uani d . 1 1 . .
    Cl Cl2 0.04687(6) 0.39157(6) 0.28827(5) 0.0238(2) Uani d . 1 1 . .
    O O1 0.11758(17) 0.35442(16) 0.14838(12) 0.0180(6) Uani d . 1 1 . .
    O O2 0.24115(16) 0.36996(16) 0.31914(12) 0.0163(5) Uani d . 1 1 . .
    H H2 0.2355 0.3985 0.3537 0.024 Uiso calc R 1 1 . .
    O O3 0.37759(19) 0.40175(17) 0.41635(13) 0.0237(6) Uani d . 1 1 . .
    H H3 0.4112 0.4411 0.4061 0.036 Uiso calc R 1 1 . .
    O O4 0.17995(17) 0.53598(17) 0.37053(12) 0.0196(6) Uani d . 1 1 . .
    O O5 0.02226(17) 0.59528(17) 0.22427(12) 0.0187(6) Uani d . 1 1 . .
    H H5 0.0213 0.5865 0.1837 0.028 Uiso calc R 1 1 . .
    O O6 -0.14092(18) 0.58858(19) 0.14549(15) 0.0277(7) Uani d . 1 1 . .
    H H6 -0.1923 0.5754 0.1456 0.042 Uiso calc R 1 1 . .
    N N1 0.2719(2) 0.29782(19) 0.20265(15) 0.0168(7) Uani d . 1 1 . .
    N N2 0.0151(2) 0.6110(2) 0.35199(16) 0.0209(7) Uani d . 1 1 . .
    C C1 0.1449(3) 0.3126(2) 0.09378(18) 0.0172(8) Uani d . 1 1 . .
    C C2 0.0904(3) 0.3119(2) 0.03777(18) 0.0185(8) Uani d . 1 1 . .
    H H2A 0.0372 0.3400 0.0399 0.022 Uiso calc R 1 1 . .
    C C3 0.1147(3) 0.2701(2) -0.02049(19) 0.0231(9) Uani d . 1 1 . .
    H H3A 0.0781 0.2714 -0.0574 0.028 Uiso calc R 1 1 . .
    C C4 0.1927(3) 0.2260(3) -0.0249(2) 0.0277(10) Uani d . 1 1 . .
    H H4 0.2082 0.1971 -0.0641 0.033 Uiso calc R 1 1 . .
    C C5 0.2465(3) 0.2259(3) 0.02955(19) 0.0264(9) Uani d . 1 1 . .
    H H5A 0.2991 0.1967 0.0266 0.032 Uiso calc R 1 1 . .
    C C6 0.2247(3) 0.2685(2) 0.08995(18) 0.0181(8) Uani d . 1 1 . .
    C C7 0.2841(3) 0.2643(2) 0.14478(19) 0.0209(8) Uani d . 1 1 . .
    H H7 0.3359 0.2348 0.1377 0.025 Uiso calc R 1 1 . .
    C C8 0.3367(2) 0.2832(2) 0.25562(19) 0.0206(8) Uani d . 1 1 . .
    H H8A 0.3939 0.2801 0.2360 0.025 Uiso calc R 1 1 . .
    H H8B 0.3251 0.2282 0.2783 0.025 Uiso calc R 1 1 . .
    C C9 0.3326(3) 0.3577(2) 0.30512(19) 0.0206(8) Uani d . 1 1 . .
    H H9 0.3568 0.4110 0.2851 0.025 Uiso calc R 1 1 . .
    C C10 0.3819(3) 0.3342(2) 0.36812(19) 0.0197(8) Uani d . 1 1 . .
    H H10A 0.3582 0.2807 0.3870 0.024 Uiso calc R 1 1 . .
    H H10B 0.4419 0.3232 0.3568 0.024 Uiso calc R 1 1 . .
    C C11 0.1593(3) 0.5444(2) 0.43551(19) 0.0182(8) Uani d . 1 1 . .
    C C12 0.2192(3) 0.5162(3) 0.48352(19) 0.0236(9) Uani d . 1 1 . .
    H H12 0.2716 0.4928 0.4694 0.028 Uiso calc R 1 1 . .
    C C13 0.2021(3) 0.5225(3) 0.5512(2) 0.0269(9) Uani d . 1 1 . .
    H H13 0.2429 0.5028 0.5820 0.032 Uiso calc R 1 1 . .
    C C14 0.1249(3) 0.5577(3) 0.5742(2) 0.0244(9) Uani d . 1 1 . .
    H H14 0.1137 0.5618 0.6199 0.029 Uiso calc R 1 1 . .
    C C15 0.0658(3) 0.5862(2) 0.52858(19) 0.0220(9) Uani d . 1 1 . .
    H H15 0.0141 0.6098 0.5438 0.026 Uiso calc R 1 1 . .
    C C16 0.0809(3) 0.5810(2) 0.45905(19) 0.0188(8) Uani d . 1 1 . .
    C C17 0.0135(3) 0.6114(2) 0.41642(19) 0.0209(8) Uani d . 1 1 . .
    H H17 -0.0359 0.6333 0.4369 0.025 Uiso calc R 1 1 . .
    C C18 -0.0575(3) 0.6484(3) 0.3144(2) 0.0269(9) Uani d . 1 1 . .
    H H18A -0.0474 0.7102 0.3060 0.032 Uiso calc R 1 1 . .
    H H18B -0.1104 0.6427 0.3400 0.032 Uiso calc R 1 1 . .
    C C19 -0.0652(2) 0.5999(3) 0.2495(2) 0.0220(9) Uani d . 1 1 . .
    H H19 -0.0868 0.5405 0.2580 0.026 Uiso calc R 1 1 . .
    C C20 -0.1234(3) 0.6453(2) 0.20004(19) 0.0202(8) Uani d . 1 1 . .
    H H20A -0.1770 0.6616 0.2218 0.024 Uiso calc R 1 1 . .
    H H20B -0.0958 0.6983 0.1839 0.024 Uiso calc R 1 1 . .
    C C21 0.0663(3) 0.5456(3) 0.0691(2) 0.0254(9) Uani d . 1 1 . .
    H H21A 0.0262 0.5892 0.0538 0.038 Uiso calc R 1 1 . .
    H H21B 0.0817 0.5079 0.0324 0.038 Uiso calc R 1 1 . .
    H H21C 0.1172 0.5738 0.0861 0.038 Uiso calc R 1 1 . .
    O O7 0.02716(17) 0.49461(16) 0.12123(12) 0.0186(6) Uani d . 1 1 . .
    H H7A 0.0573 0.4517 0.1292 0.028 Uiso calc R 1 1 . .
loop_
    _atom_site_aniso_label
    _atom_site_aniso_U_11
    _atom_site_aniso_U_22
    _atom_site_aniso_U_33
    _atom_site_aniso_U_12
    _atom_site_aniso_U_13
    _atom_site_aniso_U_23
    Cu1 0.0131(2) 0.0143(2) 0.0148(2) 0.00271(17) -0.00061(18) -0.00130(17)
    Cu2 0.0124(2) 0.0157(2) 0.0154(2) 0.00183(17) 0.00014(18) -0.00179(17)
    Cl1 0.0163(5) 0.0192(4) 0.0190(4) 0.0003(3) 0.0018(4) -0.0014(3)
    Cl2 0.0189(5) 0.0237(5) 0.0288(5) 0.0029(4) 0.0013(4) -0.0048(4)
    O1 0.0180(14) 0.0212(13) 0.0147(13) 0.0045(11) -0.0023(11) -0.0056(10)
    O2 0.0144(13) 0.0196(13) 0.0147(12) 0.0020(10) 0.0007(11) -0.0031(10)
    O3 0.0212(16) 0.0245(14) 0.0255(15) -0.0028(12) 0.0028(12) -0.0068(12)
    O4 0.0158(14) 0.0275(14) 0.0153(13) 0.0022(11) 0.0003(11) -0.0022(11)
    O5 0.0159(14) 0.0261(14) 0.0143(13) 0.0037(11) 0.0003(11) -0.0014(11)
    O6 0.0163(15) 0.0341(16) 0.0329(16) 0.0005(12) -0.0020(13) -0.0101(13)
    N1 0.0159(16) 0.0160(15) 0.0185(16) 0.0017(13) -0.0001(13) -0.0007(13)
    N2 0.0197(18) 0.0240(17) 0.0190(17) 0.0049(14) -0.0013(14) -0.0028(13)
    C1 0.022(2) 0.0135(18) 0.0161(19) -0.0021(15) 0.0044(16) -0.0011(14)
    C2 0.021(2) 0.0177(18) 0.0169(19) 0.0003(15) -0.0005(16) 0.0024(15)
    C3 0.029(2) 0.022(2) 0.019(2) 0.0005(17) -0.0017(18) 0.0005(16)
    C4 0.038(3) 0.031(2) 0.015(2) 0.0042(19) 0.0027(19) -0.0068(16)
    C5 0.029(2) 0.026(2) 0.024(2) 0.0060(18) 0.0050(19) -0.0062(17)
    C6 0.021(2) 0.0141(17) 0.0192(19) 0.0008(15) 0.0047(16) -0.0005(15)
    C7 0.019(2) 0.0175(18) 0.026(2) 0.0028(15) 0.0041(17) -0.0018(16)
    C8 0.0151(19) 0.0224(19) 0.024(2) 0.0034(16) -0.0024(17) -0.0021(16)
    C9 0.017(2) 0.0217(19) 0.023(2) -0.0020(15) 0.0009(17) 0.0009(16)
    C10 0.016(2) 0.0205(19) 0.022(2) 0.0016(16) 0.0008(16) -0.0011(16)
    C11 0.018(2) 0.0185(18) 0.0183(19) -0.0053(15) -0.0019(16) -0.0017(15)
    C12 0.019(2) 0.030(2) 0.022(2) 0.0025(17) -0.0019(17) -0.0017(17)
    C13 0.028(2) 0.032(2) 0.020(2) 0.0007(19) -0.0056(18) 0.0027(18)
    C14 0.031(2) 0.026(2) 0.0158(19) -0.0057(18) 0.0008(18) -0.0036(16)
    C15 0.024(2) 0.024(2) 0.019(2) -0.0020(17) 0.0044(17) -0.0046(16)
    C16 0.019(2) 0.0183(18) 0.019(2) -0.0045(15) -0.0008(16) -0.0042(15)
    C17 0.017(2) 0.0204(19) 0.026(2) 0.0021(15) 0.0040(17) -0.0043(16)
    C18 0.023(2) 0.030(2) 0.027(2) 0.0074(18) -0.0018(18) -0.0049(18)
    C19 0.014(2) 0.027(2) 0.025(2) 0.0037(16) 0.0029(17) -0.0007(17)
    C20 0.0152(19) 0.0227(19) 0.023(2) 0.0064(16) 0.0023(17) -0.0006(16)
    C21 0.026(2) 0.028(2) 0.022(2) -0.0009(18) 0.0041(18) 0.0042(17)
    O7 0.0172(14) 0.0201(13) 0.0184(13) 0.0051(11) 0.0015(11) 0.0021(11)
_geom_special_details
;
 All esds (except the esd in the dihedral angle between two l.s. planes)
 are estimated using the full covariance matrix.  The cell esds are taken
 into account individually in the estimation of esds in distances, angles
 and torsion angles; correlations between esds in cell parameters are only
 used when they are defined by crystal symmetry.  An approximate (isotropic)
 treatment of cell esds is used for estimating esds involving l.s. planes.
;
loop_
    _geom_bond_atom_site_label_1
    _geom_bond_atom_site_label_2
    _geom_bond_site_symmetry_2
    _geom_bond_distance
    _geom_bond_publ_flag
    Cu1 O1 . 1.895(2) ?
    Cu1 N1 . 1.933(3) ?
    Cu1 O2 . 2.024(2) ?
    Cu1 Cl2 . 2.2777(11) ?
    Cu1 Cl1 . 2.7139(11) ?
    Cu2 O4 . 1.913(3) ?
    Cu2 N2 . 1.929(3) ?
    Cu2 O5 . 2.003(3) ?
    Cu2 Cl1 . 2.2826(10) ?
    Cu2 Cl2 . 2.7118(12) ?
    O1 C1 . 1.331(4) ?
    O2 C9 . 1.457(5) ?
    O2 H2 . 0.8200 ?
    O3 C10 . 1.412(4) ?
    O3 H3 . 0.8200 ?
    O4 C11 . 1.341(4) ?
    O5 C19 . 1.447(4) ?
    O5 H5 . 0.8200 ?
    O6 C20 . 1.416(5) ?
    O6 H6 . 0.8200 ?
    N1 C7 . 1.277(5) ?
    N1 C8 . 1.474(5) ?
    N2 C17 . 1.286(5) ?
    N2 C18 . 1.468(5) ?
    C1 C2 . 1.400(5) ?
    C1 C6 . 1.411(5) ?
    C2 C3 . 1.378(5) ?
    C2 H2A . 0.9300 ?
    C3 C4 . 1.386(6) ?
    C3 H3A . 0.9300 ?
    C4 C5 . 1.369(6) ?
    C4 H4 . 0.9300 ?
    C5 C6 . 1.410(5) ?
    C5 H5A . 0.9300 ?
    C6 C7 . 1.431(5) ?
    C7 H7 . 0.9300 ?
    C8 C9 . 1.507(5) ?
    C8 H8A . 0.9700 ?
    C8 H8B . 0.9700 ?
    C9 C10 . 1.514(5) ?
    C9 H9 . 0.9800 ?
    C10 H10A . 0.9700 ?
    C10 H10B . 0.9700 ?
    C11 C12 . 1.401(5) ?
    C11 C16 . 1.417(5) ?
    C12 C13 . 1.380(6) ?
    C12 H12 . 0.9300 ?
    C13 C14 . 1.389(6) ?
    C13 H13 . 0.9300 ?
    C14 C15 . 1.361(6) ?
    C14 H14 . 0.9300 ?
    C15 C16 . 1.409(5) ?
    C15 H15 . 0.9300 ?
    C16 C17 . 1.424(5) ?
    C17 H17 . 0.9300 ?
    C18 C19 . 1.496(5) ?
    C18 H18A . 0.9700 ?
    C18 H18B . 0.9700 ?
    C19 C20 . 1.505(5) ?
    C19 H19 . 0.9800 ?
    C20 H20A . 0.9700 ?
    C20 H20B . 0.9700 ?
    C21 O7 . 1.434(4) ?
    C21 H21A . 0.9600 ?
    C21 H21B . 0.9600 ?
    C21 H21C . 0.9600 ?
    O7 H7A . 0.8200 ?
loop_
    _geom_angle_atom_site_label_1
    _geom_angle_atom_site_label_2
    _geom_angle_atom_site_label_3
    _geom_angle_site_symmetry_1
    _geom_angle_site_symmetry_3
    _geom_angle
    _geom_angle_publ_flag
    O1 Cu1 N1 . . 92.39(12) ?
    O1 Cu1 O2 . . 174.84(11) ?
    N1 Cu1 O2 . . 82.71(11) ?
    O1 Cu1 Cl2 . . 93.54(8) ?
    N1 Cu1 Cl2 . . 158.44(9) ?
    O2 Cu1 Cl2 . . 91.61(8) ?
    O1 Cu1 Cl1 . . 94.54(8) ?
    N1 Cu1 Cl1 . . 107.46(9) ?
    O2 Cu1 Cl1 . . 85.46(7) ?
    Cl2 Cu1 Cl1 . . 92.71(3) ?
    O4 Cu2 N2 . . 94.55(12) ?
    O4 Cu2 O5 . . 174.28(11) ?
    N2 Cu2 O5 . . 81.28(12) ?
    O4 Cu2 Cl1 . . 92.65(8) ?
    N2 Cu2 Cl1 . . 164.07(10) ?
    O5 Cu2 Cl1 . . 90.45(8) ?
    O4 Cu2 Cl2 . . 94.32(8) ?
    N2 Cu2 Cl2 . . 100.93(10) ?
    O5 Cu2 Cl2 . . 90.33(8) ?
    Cl1 Cu2 Cl2 . . 92.66(3) ?
    Cu2 Cl1 Cu1 . . 85.90(3) ?
    Cu1 Cl2 Cu2 . . 86.04(4) ?
    C1 O1 Cu1 . . 128.4(2) ?
    C9 O2 Cu1 . . 110.0(2) ?
    C9 O2 H2 . . 109.5 ?
    Cu1 O2 H2 . . 133.2 ?
    C10 O3 H3 . . 109.5 ?
    C11 O4 Cu2 . . 125.2(2) ?
    C19 O5 Cu2 . . 110.7(2) ?
    C19 O5 H5 . . 109.5 ?
    Cu2 O5 H5 . . 133.0 ?
    C20 O6 H6 . . 109.5 ?
    C7 N1 C8 . . 119.1(3) ?
    C7 N1 Cu1 . . 127.5(3) ?
    C8 N1 Cu1 . . 113.3(2) ?
    C17 N2 C18 . . 119.6(3) ?
    C17 N2 Cu2 . . 125.7(3) ?
    C18 N2 Cu2 . . 114.6(2) ?
    O1 C1 C2 . . 117.8(3) ?
    O1 C1 C6 . . 123.4(3) ?
    C2 C1 C6 . . 118.8(3) ?
    C3 C2 C1 . . 120.8(4) ?
    C3 C2 H2A . . 119.6 ?
    C1 C2 H2A . . 119.6 ?
    C2 C3 C4 . . 121.0(4) ?
    C2 C3 H3A . . 119.5 ?
    C4 C3 H3A . . 119.5 ?
    C5 C4 C3 . . 118.9(4) ?
    C5 C4 H4 . . 120.6 ?
    C3 C4 H4 . . 120.6 ?
    C4 C5 C6 . . 122.1(4) ?
    C4 C5 H5A . . 119.0 ?
    C6 C5 H5A . . 119.0 ?
    C5 C6 C1 . . 118.4(4) ?
    C5 C6 C7 . . 118.6(4) ?
    C1 C6 C7 . . 123.0(3) ?
    N1 C7 C6 . . 125.3(4) ?
    N1 C7 H7 . . 117.4 ?
    C6 C7 H7 . . 117.4 ?
    N1 C8 C9 . . 109.1(3) ?
    N1 C8 H8A . . 109.9 ?
    C9 C8 H8A . . 109.9 ?
    N1 C8 H8B . . 109.9 ?
    C9 C8 H8B . . 109.9 ?
    H8A C8 H8B . . 108.3 ?
    O2 C9 C8 . . 105.3(3) ?
    O2 C9 C10 . . 111.2(3) ?
    C8 C9 C10 . . 110.2(3) ?
    O2 C9 H9 . . 110.0 ?
    C8 C9 H9 . . 110.0 ?
    C10 C9 H9 . . 110.0 ?
    O3 C10 C9 . . 111.6(3) ?
    O3 C10 H10A . . 109.3 ?
    C9 C10 H10A . . 109.3 ?
    O3 C10 H10B . . 109.3 ?
    C9 C10 H10B . . 109.3 ?
    H10A C10 H10B . . 108.0 ?
    O4 C11 C12 . . 118.3(3) ?
    O4 C11 C16 . . 124.2(3) ?
    C12 C11 C16 . . 117.5(3) ?
    C13 C12 C11 . . 121.4(4) ?
    C13 C12 H12 . . 119.3 ?
    C11 C12 H12 . . 119.3 ?
    C12 C13 C14 . . 120.9(4) ?
    C12 C13 H13 . . 119.5 ?
    C14 C13 H13 . . 119.5 ?
    C15 C14 C13 . . 118.8(4) ?
    C15 C14 H14 . . 120.6 ?
    C13 C14 H14 . . 120.6 ?
    C14 C15 C16 . . 121.9(4) ?
    C14 C15 H15 . . 119.0 ?
    C16 C15 H15 . . 119.0 ?
    C15 C16 C11 . . 119.4(4) ?
    C15 C16 C17 . . 116.7(4) ?
    C11 C16 C17 . . 124.0(3) ?
    N2 C17 C16 . . 125.6(4) ?
    N2 C17 H17 . . 117.2 ?
    C16 C17 H17 . . 117.2 ?
    N2 C18 C19 . . 108.1(3) ?
    N2 C18 H18A . . 110.1 ?
    C19 C18 H18A . . 110.1 ?
    N2 C18 H18B . . 110.1 ?
    C19 C18 H18B . . 110.1 ?
    H18A C18 H18B . . 108.4 ?
    O5 C19 C18 . . 104.5(3) ?
    O5 C19 C20 . . 110.8(3) ?
    C18 C19 C20 . . 112.8(3) ?
    O5 C19 H19 . . 109.5 ?
    C18 C19 H19 . . 109.5 ?
    C20 C19 H19 . . 109.5 ?
    O6 C20 C19 . . 109.7(3) ?
    O6 C20 H20A . . 109.7 ?
    C19 C20 H20A . . 109.7 ?
    O6 C20 H20B . . 109.7 ?
    C19 C20 H20B . . 109.7 ?
    H20A C20 H20B . . 108.2 ?
    O7 C21 H21A . . 109.5 ?
    O7 C21 H21B . . 109.5 ?
    H21A C21 H21B . . 109.5 ?
    O7 C21 H21C . . 109.5 ?
    H21A C21 H21C . . 109.5 ?
    H21B C21 H21C . . 109.5 ?
    C21 O7 H7A . . 109.5 ?
loop_
    _geom_hbond_atom_site_label_D
    _geom_hbond_atom_site_label_H
    _geom_hbond_atom_site_label_A
    _geom_hbond_site_symmetry_A
    _geom_hbond_distance_DH
    _geom_hbond_distance_HA
    _geom_hbond_distance_DA
    _geom_hbond_angle_DHA
    _geom_hbond_publ_flag
    O2 H2 O4 . 0.82 2.29 2.892(4) 131 yes
    O3 H3 O7 6_656 0.82 2.05 2.817(6) 156 yes
    O3 H3 O6 6_656 0.82 2.60 3.118(6) 122 yes
    O5 H5 O7 . 0.82 1.88 2.567(3) 141 yes
    O6 H6 O4 6_556 0.82 2.09 2.906(4) 171 yes
    O7 H7A O1 . 0.82 1.79 2.613(5) 177 yes
_iucr_refine_instructions_details
;
TITL R80217A1 in Pbca
CELL 0.71073  15.4904  15.2523  19.9507  90.000  90.000  90.000
ZERR    8.00   0.0031   0.0031   0.0040   0.000   0.000   0.000
LATT 1
SYMM 0.5-X, -Y, 0.5+Z
SYMM -X, 0.5+Y, 0.5-Z
SYMM 0.5+X, 0.5-Y, -Z
SFAC C  H  N  O  Cl Cu
UNIT 168 224 16 56 16 16
OMIT  -3.00  50.04
L.S. 10
ACTA
BOND $H
FMAP 2
PLAN 20
CONF
HTAB
SIZE 0.14 0.12 0.08
WGHT    0.033000   12.229600
FVAR       0.14275
MOLE 1
CU1   6    0.172467    0.363304    0.232979    11.00000    0.01308    0.01425 =
         0.01484   -0.00130   -0.00061    0.00271
CU2   6    0.104002    0.559237    0.297043    11.00000    0.01243    0.01569 =
         0.01543   -0.00179    0.00014    0.00183
CL1   5    0.210205    0.536192    0.219711    11.00000    0.01629    0.01920 =
         0.01902   -0.00137    0.00178    0.00032
CL2   5    0.046874    0.391566    0.288274    11.00000    0.01889    0.02368 =
         0.02881   -0.00480    0.00131    0.00288
O1    4    0.117578    0.354423    0.148379    11.00000    0.01801    0.02119 =
         0.01470   -0.00558   -0.00234    0.00453
O2    4    0.241151    0.369964    0.319137    11.00000    0.01445    0.01963 =
         0.01472   -0.00305    0.00067    0.00202
AFIX  87
H2    2    0.235513    0.398534    0.353678    11.00000   -1.50000
AFIX   0
O3    4    0.377591    0.401750    0.416349    11.00000    0.02120    0.02452 =
         0.02550   -0.00676    0.00279   -0.00280
AFIX 147
H3    2    0.411204    0.441056    0.406091    11.00000   -1.50000
AFIX   0
O4    4    0.179948    0.535984    0.370535    11.00000    0.01582    0.02750 =
         0.01534   -0.00224    0.00027    0.00220
O5    4    0.022259    0.595283    0.224265    11.00000    0.01587    0.02607 =
         0.01427   -0.00135    0.00031    0.00373
AFIX  87
H5    2    0.021272    0.586486    0.183725    11.00000   -1.50000
AFIX   0
O6    4   -0.140920    0.588576    0.145488    11.00000    0.01625    0.03408 =
         0.03291   -0.01013   -0.00199    0.00049
AFIX 147
H6    2   -0.192252    0.575441    0.145562    11.00000   -1.50000
AFIX   0
N1    3    0.271868    0.297817    0.202646    11.00000    0.01593    0.01604 =
         0.01850   -0.00072   -0.00010    0.00173
N2    3    0.015100    0.610991    0.351986    11.00000    0.01967    0.02396 =
         0.01898   -0.00279   -0.00134    0.00486
C1    1    0.144852    0.312646    0.093777    11.00000    0.02207    0.01354 =
         0.01610   -0.00112    0.00444   -0.00206
C2    1    0.090424    0.311919    0.037770    11.00000    0.02104    0.01766 =
         0.01689    0.00235   -0.00048    0.00035
AFIX  43
H2A   2    0.037224    0.340040    0.039902    11.00000   -1.20000
AFIX   0
C3    1    0.114663    0.270067   -0.020493    11.00000    0.02871    0.02212 =
         0.01860    0.00045   -0.00172    0.00046
AFIX  43
H3A   2    0.078081    0.271402   -0.057441    11.00000   -1.20000
AFIX   0
C4    1    0.192694    0.226035   -0.024863    11.00000    0.03762    0.03054 =
         0.01493   -0.00678    0.00272    0.00422
AFIX  43
H4    2    0.208224    0.197095   -0.064082    11.00000   -1.20000
AFIX   0
C5    1    0.246543    0.225867    0.029555    11.00000    0.02930    0.02620 =
         0.02370   -0.00623    0.00497    0.00600
AFIX  43
H5A   2    0.299139    0.196721    0.026601    11.00000   -1.20000
AFIX   0
C6    1    0.224738    0.268519    0.089954    11.00000    0.02087    0.01411 =
         0.01920   -0.00055    0.00474    0.00076
C7    1    0.284146    0.264295    0.144785    11.00000    0.01941    0.01755 =
         0.02582   -0.00175    0.00405    0.00280
AFIX  43
H7    2    0.335867    0.234752    0.137703    11.00000   -1.20000
AFIX   0
C8    1    0.336658    0.283193    0.255623    11.00000    0.01513    0.02236 =
         0.02436   -0.00206   -0.00235    0.00342
AFIX  23
H8A   2    0.393859    0.280063    0.235984    11.00000   -1.20000
H8B   2    0.325137    0.228152    0.278277    11.00000   -1.20000
AFIX   0
C9    1    0.332634    0.357685    0.305119    11.00000    0.01668    0.02174 =
         0.02332    0.00092    0.00085   -0.00203
AFIX  13
H9    2    0.356760    0.410993    0.285091    11.00000   -1.20000
AFIX   0
C10   1    0.381950    0.334165    0.368116    11.00000    0.01627    0.02050 =
         0.02243   -0.00113    0.00078    0.00160
AFIX  23
H10A  2    0.358230    0.280744    0.387004    11.00000   -1.20000
H10B  2    0.441882    0.323202    0.356790    11.00000   -1.20000
AFIX   0
C11   1    0.159323    0.544425    0.435509    11.00000    0.01770    0.01854 =
         0.01833   -0.00168   -0.00192   -0.00531
C12   1    0.219184    0.516234    0.483517    11.00000    0.01886    0.02959 =
         0.02228   -0.00174   -0.00192    0.00246
AFIX  43
H12   2    0.271563    0.492797    0.469446    11.00000   -1.20000
AFIX   0
C13   1    0.202128    0.522479    0.551230    11.00000    0.02839    0.03208 =
         0.02028    0.00275   -0.00560    0.00075
AFIX  43
H13   2    0.242917    0.502807    0.581951    11.00000   -1.20000
AFIX   0
C14   1    0.124907    0.557727    0.574165    11.00000    0.03131    0.02606 =
         0.01583   -0.00362    0.00078   -0.00565
AFIX  43
H14   2    0.113749    0.561779    0.619863    11.00000   -1.20000
AFIX   0
C15   1    0.065840    0.586239    0.528583    11.00000    0.02354    0.02371 =
         0.01861   -0.00460    0.00444   -0.00202
AFIX  43
H15   2    0.014063    0.609848    0.543781    11.00000   -1.20000
AFIX   0
C16   1    0.080880    0.581013    0.459052    11.00000    0.01914    0.01828 =
         0.01885   -0.00418   -0.00082   -0.00449
C17   1    0.013512    0.611361    0.416420    11.00000    0.01671    0.02036 =
         0.02563   -0.00430    0.00403    0.00206
AFIX  43
H17   2   -0.035870    0.633334    0.436931    11.00000   -1.20000
AFIX   0
C18   1   -0.057520    0.648438    0.314390    11.00000    0.02345    0.02972 =
         0.02747   -0.00494   -0.00179    0.00736
AFIX  23
H18A  2   -0.047434    0.710228    0.305956    11.00000   -1.20000
H18B  2   -0.110448    0.642652    0.339994    11.00000   -1.20000
AFIX   0
C19   1   -0.065231    0.599914    0.249479    11.00000    0.01439    0.02676 =
         0.02484   -0.00066    0.00293    0.00366
AFIX  13
H19   2   -0.086798    0.540544    0.257988    11.00000   -1.20000
AFIX   0
C20   1   -0.123428    0.645296    0.200041    11.00000    0.01519    0.02267 =
         0.02260   -0.00064    0.00233    0.00643
AFIX  23
H20A  2   -0.177044    0.661649    0.221826    11.00000   -1.20000
H20B  2   -0.095819    0.698304    0.183850    11.00000   -1.20000
AFIX   0
C21   1    0.066279    0.545581    0.069058    11.00000    0.02645    0.02784 =
         0.02181    0.00418    0.00407   -0.00086
AFIX 137
H21A  2    0.026194    0.589218    0.053767    11.00000   -1.50000
H21B  2    0.081651    0.507909    0.032403    11.00000   -1.50000
H21C  2    0.117188    0.573751    0.086063    11.00000   -1.50000
AFIX   0
O7    4    0.027163    0.494608    0.121229    11.00000    0.01719    0.02015 =
         0.01841    0.00206    0.00153    0.00513
AFIX 147
H7A   2    0.057311    0.451664    0.129202    11.00000   -1.50000
HKLF 4
REM  R80217A1 in Pbca
REM R1 =  0.0411 for   3727 Fo > 4sig(Fo)  and  0.0487 for all   4151 data
REM    313 parameters refined using      0 restraints
END
WGHT      0.0348     10.2197
REM Highest difference peak  0.796,  deepest hole -0.522,  1-sigma level  0.088
Q1    1  -0.0123  0.3166  0.3471  11.00000  0.05    0.80
Q2    1  -0.0528  0.6599  0.2482  11.00000  0.05    0.61
Q3    1  -0.0813  0.5948  0.3058  11.00000  0.05    0.60
Q4    1   0.0178  0.3481  0.3310  11.00000  0.05    0.50
Q5    1   0.0334  0.5589  0.2005  11.00000  0.05    0.46
Q6    1   0.0909  0.4235  0.2577  11.00000  0.05    0.45
;
data_global
_journal_date_recd_electronic     2011-09-03
_journal_date_accepted     2011-10-08
_journal_name_full     'Acta Crystallographica, Section E'
_journal_year     2011
_journal_volume     67
_journal_issue     11
_journal_page_first     m1539
_journal_page_last     m1539
_journal_paper_category     QM
_journal_coeditor_code     GK2407
_publ_contact_author_name     'Yong Li'
_publ_contact_author_address
;
Suzhou Vocational University,
Suzhou 215104,
People's Republic of China
;
_publ_contact_author_email     szhliyong@yahoo.cn
_publ_contact_author_fax     '+86 512 66503831'
_publ_contact_author_phone     '+86 512 66503831'
_publ_section_title
;\
Di-\m-chlorido-bis[(2-{(<i>E</i>)-[(2,3-dihydroxypropyl)imino]methyl}\
phenolato)copper(II)] methanol monosolvate
;
loop_
    _publ_author_name
    _publ_author_footnote
    _publ_author_address
    'Li, Yong' .
;
Suzhou Vocational University,
Suzhou 215104,
People's Republic of China
;
