# Supplementary material for: Di-μ-chlorido-bis­[(2-{(E)-[(2,3-dihy­droxy­prop­yl)imino]­meth­yl}phenolato)copper(II)] methanol monosolvate
Source: Acta Crystallogr Sect E Struct Rep Online. 2011 Oct 12;67(Pt 11):m1539. doi: 10.1107/S1600536811041481 (PMC3246963; doi:10.1107/S1600536811041481)
Supplement: Supplementary file 2 [file e-67-m1539-Isup2.hkl]

# 
# h,k,l, Fc-squared, Fo-squared, sigma(Fo-squared) and status flag 
# 
data_I
_shelx_title ' R80217A1 in Pbca' 
_shelx_refln_list_code          4 
_shelx_F_calc_maximum      578.67 
_exptl_crystal_F_000      2528.00 
_reflns_d_resolution_high  0.8403 
 
loop_ 
 _symmetry_equiv_pos_as_xyz 
 'x, y, z' 
 '-x+1/2, -y, z+1/2' 
 '-x, y+1/2, -z+1/2' 
 'x+1/2, -y+1/2, -z' 
 '-x, -y, -z' 
 'x-1/2, y, -z-1/2' 
 'x, -y-1/2, z-1/2' 
 '-x-1/2, y-1/2, z' 
 
_cell_length_a    15.4904 
_cell_length_b    15.2523 
_cell_length_c    19.9507 
_cell_angle_alpha  90.000 
_cell_angle_beta   90.000 
_cell_angle_gamma  90.000 
 
_shelx_F_squared_multiplier     1.000 
 
loop_ 
 _refln_index_h 
 _refln_index_k 
 _refln_index_l 
 _refln_F_squared_calc 
 _refln_F_squared_meas 
 _refln_F_squared_sigma 
 _refln_observed_status 
   2   0   0    17701.65    18530.01    421.97 o 
   4   0   0    48549.75    44849.56    876.13 o 
   6   0   0       28.60       -1.79     60.18 o 
   8   0   0       85.64       53.15    162.43 o 
  10   0   0     6525.48     6393.64    839.65 o 
  12   0   0      382.60      410.13    123.74 o 
  14   0   0    23681.52    23581.97   1330.39 o 
  16   0   0     1574.88     1505.59    359.22 o 
  18   0   0    22187.53    20829.90    911.79 o 
   2   1   0    16826.31    16948.16    641.89 o 
   4   1   0     1423.54     1261.47    139.19 o 
   6   1   0     1544.76     1328.28    158.88 o 
   8   1   0    14092.80    12406.24    313.79 o 
  10   1   0    12794.18    12585.90    394.50 o 
  12   1   0     2241.47     2329.01    246.77 o 
  14   1   0     1692.75     1678.53    173.71 o 
  16   1   0     5920.40     5425.88    475.33 o 
  18   1   0     1003.59     1196.29    303.21 o 
   0   2   0    83013.55    89286.45   1371.46 o 
   2   2   0    38665.66    39300.64   1120.67 o 
   4   2   0     1146.39     1343.96    109.88 o 
   6   2   0     1977.44     1886.43    148.85 o 
   8   2   0      737.03      942.69    140.16 o 
  10   2   0    18214.44    17666.29    576.88 o 
  12   2   0     5567.02     6040.32    236.28 o 
  14   2   0       95.70      351.04    109.47 o 
  16   2   0     1994.08     2503.15    275.67 o 
  18   2   0       48.28      263.69    211.83 o 
   2   3   0    67471.62    75252.06   1173.30 o 
   4   3   0    16219.16    16339.31    364.80 o 
   6   3   0    12916.58    10989.01    315.96 o 
   8   3   0    61468.52    59261.55    947.84 o 
  10   3   0    16455.79    17533.54    578.90 o 
  12   3   0    29993.61    30883.92    962.84 o 
  14   3   0     1582.04     1573.93    273.64 o 
  16   3   0     3592.92     3589.24    376.52 o 
  18   3   0     1036.70      891.33    178.01 o 
   0   4   0    82490.51    93798.86   2515.53 o 
   2   4   0    87329.54    97559.84   1547.81 o 
   4   4   0    22414.44    25894.05    535.51 o 
   6   4   0    25349.41    24743.61    979.49 o 
   8   4   0      463.25      294.58     99.25 o 
  10   4   0    21527.91    22044.49    521.89 o 
  12   4   0     8240.29     8884.09    464.01 o 
  14   4   0    14146.79    14710.53    741.03 o 
  16   4   0     8210.59     8092.28    470.67 o 
   2   5   0   334856.75   336832.06   6368.30 o 
   4   5   0    12371.61    12909.59    600.02 o 
   6   5   0      353.04      386.57    186.46 o 
   8   5   0     9264.09     8842.39    297.39 o 
  10   5   0     3431.63     3507.68    305.08 o 
  12   5   0    10235.84    11127.93    344.88 o 
  14   5   0      747.52      534.71    119.51 o 
  16   5   0    15657.52    16614.21    617.81 o 
   2   6   0    29235.11    28094.48    353.06 o 
   4   6   0     1869.19     2429.15    240.36 o 
   6   6   0    19318.91    22434.75    517.27 o 
   8   6   0     6431.38     6426.75    304.38 o 
  10   6   0     1173.06     1329.78    192.10 o 
  12   6   0     1194.79     1080.45    148.50 o 
  14   6   0       21.34      180.02    232.74 o 
  16   6   0        5.77       -9.87    111.21 o 
   2   7   0    57762.23    57844.16    705.75 o 
   4   7   0    12597.67    14486.24    602.89 o 
   6   7   0    10805.17    10842.56    300.69 o 
   8   7   0    10758.89    10346.55    372.30 o 
  10   7   0      280.75      286.59    137.88 o 
  12   7   0      264.32       16.92    210.80 o 
  14   7   0     3782.95     2821.59    379.54 o 
  16   7   0     9948.88     9829.31    483.33 o 
   0   8   0     7145.27     6152.75    275.05 o 
   2   8   0     4940.73     5029.20    174.62 o 
   4   8   0    53059.21    56224.18    889.93 o 
   6   8   0    46783.86    45348.36    866.40 o 
   8   8   0    11997.86    11318.16    559.04 o 
  10   8   0    21041.72    22327.04    641.59 o 
  12   8   0      982.59      625.96    235.21 o 
  14   8   0     1256.90     1218.28    189.46 o 
  16   8   0     2699.76     2455.67    267.41 o 
   2   9   0    14864.83    15507.56    375.75 o 
   4   9   0      878.34     1243.08    173.87 o 
   6   9   0     4195.00     4029.16     90.87 o 
   8   9   0     4699.06     5118.28    131.48 o 
  10   9   0     1926.06     1893.68    210.55 o 
  12   9   0     5577.96     6068.95    333.54 o 
  14   9   0     2291.48     2528.09    233.41 o 
  16   9   0    13657.53    13794.45    816.98 o 
   0  10   0    20505.71    23417.42    557.73 o 
   2  10   0    29708.27    29024.98    622.73 o 
   4  10   0    41968.01    42498.39    738.22 o 
   6  10   0       29.17       35.37     39.45 o 
   8  10   0      258.22      187.51     90.74 o 
  10  10   0    14948.80    14915.90    632.41 o 
  12  10   0     2198.58     2347.47    268.71 o 
  14  10   0     8809.80     9681.43    542.22 o 
   2  11   0     6783.05     6289.57    227.19 o 
   4  11   0    25471.79    27689.03    545.72 o 
   6  11   0     6631.91     7193.06    240.88 o 
   8  11   0      831.35      847.28    119.19 o 
  10  11   0      566.50      497.02    105.26 o 
  12  11   0     1696.12     1622.29    213.19 o 
  14  11   0      244.11      310.08    105.11 o 
   0  12   0    27710.83    28326.91    845.35 o 
   2  12   0    17003.07    17873.50    478.18 o 
   4  12   0      158.26      296.11     76.00 o 
   6  12   0     3482.71     3542.51    144.26 o 
   8  12   0     4918.38     4812.55    225.94 o 
  10  12   0      281.30      436.82     72.59 o 
  12  12   0     2134.23     1985.48    213.32 o 
   2  13   0      133.00      206.91     64.85 o 
   4  13   0    24772.13    25843.95    659.44 o 
   6  13   0     7960.72     7527.31    179.77 o 
   8  13   0     5747.38     6137.55    247.57 o 
  10  13   0     2053.98     1911.79    140.90 o 
  12  13   0       21.98      207.28     86.71 o 
   0  14   0     2541.35     2614.05    127.43 o 
   2  14   0     3110.23     3029.77    168.12 o 
   4  14   0    13547.63    13379.33    427.87 o 
   6  14   0      736.80     1097.55    115.45 o 
   8  14   0      554.66      374.26     81.62 o 
  10  14   0       14.67      180.13     97.11 o 
   2  15   0     5614.40     6333.34    256.77 o 
   4  15   0      279.67      168.56     65.06 o 
   6  15   0     3376.27     2731.10    319.28 o 
   8  15   0      723.81      562.24    174.03 o 
  10  15   0      655.16      303.00    146.83 o 
   0  16   0      245.76      401.65    199.20 o 
   2  16   0      953.33     1337.87    210.67 o 
   4  16   0     4038.70     4039.66    406.85 o 
   6  16   0      761.31      516.18    115.82 o 
   8  16   0     1882.71     2284.61    276.04 o 
   2  17   0     6173.92     6422.08    532.00 o 
   4  17   0     9129.22    10900.99    566.13 o 
   6  17   0      144.04      237.48    166.90 o 
   0  18   0        6.80      151.15    188.93 o 
   2  18   0    11356.49    11736.37    673.53 o 
   1   1   1     2909.28     2967.27     65.13 o 
   2   1   1   115392.53   122763.54   2250.96 o 
   3   1   1      273.41      272.37     43.57 o 
   4   1   1      336.48      534.49     51.89 o 
   5   1   1     4095.93     4195.36    115.55 o 
   6   1   1    33736.50    35695.19    369.47 o 
   7   1   1     6479.90     6949.92    174.84 o 
   8   1   1      862.56      908.80     72.95 o 
   9   1   1      237.78      279.76     73.90 o 
  10   1   1      305.76      305.01     69.17 o 
  11   1   1     2131.34     2661.86    261.40 o 
  12   1   1    34046.87    35187.88    738.41 o 
  13   1   1      152.64      181.93     78.14 o 
  14   1   1     5080.55     5333.98    169.04 o 
  15   1   1      489.97      554.20     89.92 o 
  16   1   1    11643.96    12114.71    288.68 o 
  17   1   1      145.86      246.24    113.38 o 
  18   1   1     3655.52     3011.54    421.96 o 
   0   2   1    11430.23    12188.33    218.18 o 
   1   2   1    13200.85    13161.83    215.66 o 
   2   2   1    74670.63    72147.52    790.65 o 
   3   2   1    16316.49    17718.42    432.79 o 
   4   2   1      274.71      336.17     43.72 o 
   5   2   1     6386.05     6232.30    151.23 o 
   6   2   1    25596.21    24471.08    388.41 o 
   7   2   1      217.83      214.59     74.69 o 
   8   2   1    19321.92    17912.42    349.32 o 
   9   2   1      593.59      512.26     70.11 o 
  10   2   1    38302.58    38044.05    596.95 o 
  11   2   1      391.13      351.45     77.71 o 
  12   2   1     6289.34     6142.52    153.57 o 
  13   2   1     1742.25     1912.86    136.67 o 
  14   2   1    10092.30     8951.57    440.87 o 
  15   2   1     1916.56     1672.07    164.55 o 
  16   2   1     1334.85     1032.59    143.03 o 
  17   2   1       11.67       64.03     95.67 o 
  18   2   1     3352.03     3206.87    323.14 o 
   1   3   1     6270.36     6007.33    111.73 o 
   2   3   1     8069.07     8630.63    215.71 o 
   3   3   1    74745.90    86285.08   1153.19 o 
   4   3   1     6344.89     5499.93    148.96 o 
   5   3   1     9883.71    10554.69    197.74 o 
   6   3   1      253.68      190.07     57.70 o 
   7   3   1     2179.35     2070.41    180.42 o 
   8   3   1    33384.05    32594.80    427.92 o 
   9   3   1     1387.11     1328.25    112.32 o 
  10   3   1    13582.72    13622.15    409.64 o 
  11   3   1      807.46      917.82    131.53 o 
  12   3   1        3.64      146.56    114.12 o 
  13   3   1      404.93      422.37     85.35 o 
  14   3   1     1162.64      926.58    128.50 o 
  15   3   1      322.59      382.90    115.62 o 
  16   3   1     2644.84     2987.29    204.74 o 
  17   3   1      210.51      329.77     94.95 o 
  18   3   1     3615.09     3317.20    292.29 o 
   0   4   1   302608.78   329731.09   6212.05 o 
   1   4   1     9984.81    10483.63    135.62 o 
   2   4   1    16717.55    17022.85    470.68 o 
   3   4   1      291.69      349.54     38.52 o 
   4   4   1    19849.91    17763.82    289.01 o 
   5   4   1      879.76      993.12    111.16 o 
   6   4   1      210.75      263.21     69.15 o 
   7   4   1      126.90      180.17     76.07 o 
   8   4   1     2161.37     2444.73    135.39 o 
   9   4   1      408.79      673.22     73.41 o 
  10   4   1    25708.67    26449.31    446.60 o 
  11   4   1       21.44       27.48     68.67 o 
  12   4   1     1465.98     1672.16    120.71 o 
  13   4   1     1510.50     1593.92    141.48 o 
  14   4   1     3019.54     3076.72    211.17 o 
  15   4   1      225.85      329.54     84.13 o 
  16   4   1     6814.37     6988.67    258.16 o 
  17   4   1       17.30       65.81     97.07 o 
   1   5   1    23054.73    23765.32    274.23 o 
   2   5   1     8666.32     8888.17    603.85 o 
   3   5   1    24019.33    25392.46    310.50 o 
   4   5   1     3413.32     3344.80    138.48 o 
   5   5   1     4494.63     4993.20    164.45 o 
   6   5   1     8032.32     8363.83    208.76 o 
   7   5   1      204.53      213.53     57.58 o 
   8   5   1     2723.28     2707.59    130.80 o 
   9   5   1        2.00        7.34     65.59 o 
  10   5   1        9.14      165.01    119.94 o 
  11   5   1      302.06      314.38     69.79 o 
  12   5   1     3966.00     4879.87    378.40 o 
  13   5   1      271.10      291.61    129.23 o 
  14   5   1     2001.96     2038.06    184.36 o 
  15   5   1      188.62      252.85     94.10 o 
  16   5   1    11242.26    11763.29    301.30 o 
  17   5   1      126.80      119.08    107.03 o 
   0   6   1   152758.86   153598.80   2180.89 o 
   1   6   1    14305.85    14683.40    211.24 o 
   2   6   1    21656.62    22389.53    337.23 o 
   3   6   1     2578.71     2779.40     97.80 o 
   4   6   1    20523.94    21268.49    290.90 o 
   5   6   1      745.86      951.15     75.53 o 
   6   6   1      225.36      412.55     81.04 o 
   7   6   1     3231.21     3458.73    137.51 o 
   8   6   1    13088.63    12931.53    348.18 o 
   9   6   1        0.14       35.74     91.08 o 
  10   6   1     4396.12     4411.88    170.86 o 
  11   6   1      273.93      107.36     84.92 o 
  12   6   1     1037.91     1198.37    151.03 o 
  13   6   1       45.95      149.25    135.89 o 
  14   6   1    24879.58    27221.87    684.20 o 
  15   6   1       86.59      222.35     84.38 o 
  16   6   1      761.41      804.69    117.65 o 
  17   6   1     2480.42     2346.91    202.32 o 
   1   7   1     4647.64     4908.59    118.70 o 
   2   7   1     1250.96     1404.65    104.52 o 
   3   7   1      696.62      651.57     42.97 o 
   4   7   1    47535.96    50458.61    490.72 o 
   5   7   1     1539.42     1554.37     76.58 o 
   6   7   1    11739.29    12328.93    265.18 o 
   7   7   1        2.58       -6.50     48.54 o 
   8   7   1    28481.26    29158.04    559.70 o 
   9   7   1       14.96      179.78     79.63 o 
  10   7   1     7209.25     7116.43    134.61 o 
  11   7   1     1870.73     1937.19    171.99 o 
  12   7   1     3230.61     3296.54    159.17 o 
  13   7   1      857.38      818.05    149.38 o 
  14   7   1     1807.11     1734.35    169.85 o 
  15   7   1      703.04      302.62    101.71 o 
  16   7   1      650.24      639.82     97.33 o 
   0   8   1     1199.86     1158.12     61.22 o 
   1   8   1     2338.38     2357.45     68.97 o 
   2   8   1     3533.36     3676.60    104.78 o 
   3   8   1     1558.74     1791.49     61.40 o 
   4   8   1     2427.62     2161.55     96.07 o 
   5   8   1     3117.33     3572.21    125.59 o 
   6   8   1    15599.88    15533.37    318.50 o 
   7   8   1      665.21      679.88     67.94 o 
   8   8   1     1819.47     2219.27    171.29 o 
   9   8   1      181.17      236.05     85.70 o 
  10   8   1      632.99      750.30    123.19 o 
  11   8   1      411.46      218.63    118.25 o 
  12   8   1    14085.18    14790.66    499.83 o 
  13   8   1      805.49      710.74    114.04 o 
  14   8   1     2357.01     2360.77    237.12 o 
  15   8   1     1932.66     1563.97    174.66 o 
  16   8   1     1031.95     1085.25    154.87 o 
   1   9   1      230.21      331.65     31.04 o 
   2   9   1    13841.18    14382.05    241.30 o 
   3   9   1     2693.77     2555.47     85.77 o 
   4   9   1     1305.64     1253.50     56.20 o 
   5   9   1     6658.87     6877.24    178.68 o 
   6   9   1    21081.54    20986.15    284.03 o 
   7   9   1     1977.85     1873.12    136.48 o 
   8   9   1    33286.66    35368.05    636.30 o 
   9   9   1      467.83      479.71     59.95 o 
  10   9   1      144.76      120.64     58.23 o 
  11   9   1      158.94      108.35     98.06 o 
  12   9   1     2103.48     2073.07    208.46 o 
  13   9   1      520.13      521.43     82.07 o 
  14   9   1      853.42     1239.31    134.54 o 
  15   9   1     1364.77     1212.25    112.56 o 
   0  10   1    34293.07    35029.88    795.48 o 
   1  10   1       82.37      114.57     28.50 o 
   2  10   1      535.42      665.22     55.11 o 
   3  10   1     1983.38     2236.52     79.76 o 
   4  10   1     4940.34     4849.25    170.06 o 
   5  10   1      694.58      932.54     75.08 o 
   6  10   1      966.93      887.66     72.54 o 
   7  10   1     1604.69     1490.07     74.54 o 
   8  10   1      535.68      623.14     65.37 o 
   9  10   1      133.95      184.07     48.11 o 
  10  10   1      641.75      814.05     83.01 o 
  11  10   1     2012.79     1964.22    140.47 o 
  12  10   1     5579.93     6165.19    311.83 o 
  13  10   1        2.06      203.02     62.77 o 
  14  10   1    14133.17    15325.88    528.70 o 
  15  10   1       47.02      181.88     83.25 o 
   1  11   1      920.39      813.38     73.57 o 
   2  11   1    33905.76    34722.45    535.80 o 
   3  11   1     1175.25     1432.11     54.14 o 
   4  11   1    21432.96    21455.21    313.27 o 
   5  11   1       54.28      144.69     56.48 o 
   6  11   1      233.05      199.87     40.27 o 
   7  11   1     2487.71     2560.03     92.83 o 
   8  11   1     3666.50     3493.48    127.32 o 
   9  11   1      276.52      454.41     62.55 o 
  10  11   1     4530.97     4634.92    132.53 o 
  11  11   1        0.97      157.08     59.63 o 
  12  11   1     2615.97     2454.70    182.93 o 
  13  11   1      334.70      310.28     60.98 o 
  14  11   1      677.81      597.84     86.32 o 
   0  12   1       51.79      250.59    204.92 o 
   1  12   1      199.76      188.01     37.63 o 
   2  12   1    16709.63    17467.57    295.21 o 
   3  12   1     3625.51     3747.53    123.34 o 
   4  12   1     4875.07     4984.59     70.14 o 
   5  12   1     1013.11      948.17     71.99 o 
   6  12   1    30613.09    30317.94    529.77 o 
   7  12   1     3399.36     3303.62    125.86 o 
   8  12   1     4967.71     5193.65     99.20 o 
   9  12   1        2.23       84.62     65.21 o 
  10  12   1      949.19      933.96     67.11 o 
  11  12   1     1722.71     1558.49    133.02 o 
  12  12   1     7030.81     7578.20    268.38 o 
  13  12   1      108.13      185.12     68.77 o 
   1  13   1      503.20      514.01     46.59 o 
   2  13   1     2980.97     2983.40    106.51 o 
   3  13   1       53.98      122.84     31.68 o 
   4  13   1      167.99      190.97     80.26 o 
   5  13   1     1003.76      819.83     76.03 o 
   6  13   1     6078.26     6237.64    112.14 o 
   7  13   1     3406.77     3403.58    139.82 o 
   8  13   1       60.16      220.60     49.56 o 
   9  13   1       97.30      184.47     44.03 o 
  10  13   1      453.67      460.96     49.40 o 
  11  13   1      146.33      174.75     59.95 o 
  12  13   1      572.53      382.58     64.70 o 
   0  14   1       41.75       79.64     84.18 o 
   1  14   1       57.73       84.11     38.15 o 
   2  14   1     2136.62     2161.14    133.52 o 
   3  14   1      924.31     1098.23     85.71 o 
   4  14   1     3600.62     3710.92    106.77 o 
   5  14   1     2084.64     1990.35    140.03 o 
   6  14   1     6731.49     6543.09    259.63 o 
   7  14   1      334.63      418.82     66.42 o 
   8  14   1     2656.91     3049.11    134.84 o 
   9  14   1      195.05      203.55     47.80 o 
  10  14   1     8016.46     8139.24    269.73 o 
  11  14   1      134.58      225.49     57.80 o 
   1  15   1       15.27      124.37     85.88 o 
   2  15   1    10258.50    10294.14    400.41 o 
   3  15   1      214.62      372.17     75.46 o 
   4  15   1      304.26      442.32     75.10 o 
   5  15   1     3247.39     2945.66    189.15 o 
   6  15   1    10087.90     9913.35    207.26 o 
   7  15   1       50.82      198.30     65.60 o 
   8  15   1       30.92      123.13     92.53 o 
   9  15   1     3340.36     2832.66    193.10 o 
  10  15   1     3876.02     3584.56    250.49 o 
   0  16   1    11505.20    11834.63    578.45 o 
   1  16   1      311.58      459.59     78.66 o 
   2  16   1     5163.33     6156.50    417.46 o 
   3  16   1      156.86      142.75    162.56 o 
   4  16   1      701.26      783.55     91.81 o 
   5  16   1      325.57      388.68     72.48 o 
   6  16   1     4721.24     4004.30    337.63 o 
   7  16   1       13.96      182.81     61.76 o 
   8  16   1      555.54      442.20     78.45 o 
   1  17   1      265.92      163.29    114.29 o 
   2  17   1     2605.99     2728.35    193.01 o 
   3  17   1      214.67      156.81     71.62 o 
   4  17   1     9098.33     9961.22    409.92 o 
   5  17   1       79.60      105.50     86.65 o 
   6  17   1     1957.42     1714.65    169.72 o 
   0  18   1     2040.48     2333.44    264.53 o 
   1  18   1      700.35      621.71     95.48 o 
   2  18   1     1410.68     1152.65    133.55 o 
   1   0   2     1741.96     1478.53     51.75 o 
   2   0   2     1402.25     1306.47     37.95 o 
   3   0   2    31678.96    31336.53    395.15 o 
   4   0   2     7182.75     5967.17    238.37 o 
   5   0   2    22140.68    23572.19    502.05 o 
   6   0   2    18083.85    17623.16    357.38 o 
   7   0   2     8872.25     7263.00    269.04 o 
   8   0   2     9680.92     9128.27    263.76 o 
   9   0   2      536.53      589.03    104.95 o 
  10   0   2      410.15      357.91     82.71 o 
  11   0   2      424.99      339.92    114.51 o 
  12   0   2      678.66      721.63    110.22 o 
  13   0   2     6605.88     6621.90    425.74 o 
  14   0   2    28891.63    27380.62   1073.00 o 
  15   0   2     4291.24     4766.52    827.39 o 
  16   0   2     3440.77     3601.48    834.53 o 
  17   0   2      218.92      240.63    149.03 o 
  18   0   2    18889.82    19341.75   1423.66 o 
   1   1   2    26291.14    25442.15    248.09 o 
   2   1   2     2233.36     1976.04     63.03 o 
   3   1   2     3516.91     4186.42    108.09 o 
   4   1   2     1414.03     1764.18     97.20 o 
   5   1   2     7308.50     7537.44    139.47 o 
   6   1   2     3638.51     3268.17    195.19 o 
   7   1   2     8194.82     8042.53    235.65 o 
   8   1   2    26406.82    25797.11    456.46 o 
   9   1   2      273.56      222.98     49.84 o 
  10   1   2    15934.96    16104.17    399.46 o 
  11   1   2     5249.76     4874.93    266.58 o 
  12   1   2     1504.72     1472.00    121.58 o 
  13   1   2      204.79      368.62     80.34 o 
  14   1   2     1604.33     1609.97    116.67 o 
  15   1   2     1028.38      967.71    115.79 o 
  16   1   2     2881.23     3338.99    304.67 o 
  17   1   2      777.28      847.58    161.50 o 
  18   1   2     3210.31     2575.86    247.75 o 
   0   2   2    14183.60    14487.60    345.45 o 
   1   2   2    28893.72    29034.29    226.77 o 
   2   2   2      828.71      742.01     36.93 o 
   3   2   2       93.06      257.73     48.22 o 
   4   2   2      651.37      849.86    102.16 o 
   5   2   2     4479.62     4850.27    158.66 o 
   6   2   2    14109.83    14890.88    286.44 o 
   7   2   2     7373.21     7285.82    275.59 o 
   8   2   2     3709.31     3972.76    182.11 o 
   9   2   2      334.27      150.32     79.26 o 
  10   2   2    17855.53    18845.95    438.02 o 
  11   2   2      330.08      212.09     93.07 o 
  12   2   2     4044.51     3793.26    189.02 o 
  13   2   2     1989.38     2210.57    144.85 o 
  14   2   2     1931.06     2039.00    179.08 o 
  15   2   2       93.97      220.77     81.83 o 
  16   2   2      927.43      965.36    128.88 o 
  17   2   2     2624.00     2555.96    228.24 o 
  18   2   2        8.77        2.16    121.85 o 
   1   3   2    10792.24    11497.72    139.82 o 
   2   3   2    67167.47    71082.55    638.60 o 
   3   3   2     4150.32     3786.72    118.93 o 
   4   3   2     1786.27     1736.15     72.71 o 
   5   3   2     2284.73     1947.00     94.79 o 
   6   3   2    15627.88    14951.19    257.84 o 
   7   3   2      924.67     1045.72     87.52 o 
   8   3   2    21146.45    18674.69    310.30 o 
   9   3   2     6926.05     6487.75    252.42 o 
  10   3   2    14199.22    14440.77    361.09 o 
  11   3   2    17736.79    17681.32    346.13 o 
  12   3   2    17358.74    17742.85    400.17 o 
  13   3   2     1280.26     1260.76    106.48 o 
  14   3   2      880.06      775.27    119.90 o 
  15   3   2     3830.89     3547.91    260.41 o 
  16   3   2     2084.96     1839.38    160.88 o 
  17   3   2      961.75      911.13    141.30 o 
  18   3   2     6593.38     7005.15    412.66 o 
   0   4   2   213677.05   224544.75   4716.08 o 
   1   4   2    21341.33    20102.71    228.53 o 
   2   4   2     5047.05     5359.13    120.87 o 
   3   4   2     1586.06     1510.43     68.66 o 
   4   4   2       21.25       88.65     35.79 o 
   5   4   2    22484.60    23060.02    361.93 o 
   6   4   2    14611.24    13093.21    258.78 o 
   7   4   2      293.51      262.84     49.49 o 
   8   4   2    10672.88    10856.16    258.97 o 
   9   4   2    11416.39    11874.77    292.59 o 
  10   4   2    12604.18    13478.26    432.07 o 
  11   4   2     2433.81     3046.06    286.01 o 
  12   4   2     4589.02     4880.18    173.33 o 
  13   4   2     1591.96     1668.32    137.64 o 
  14   4   2    15679.65    15778.74    535.19 o 
  15   4   2     1557.52     1504.19    134.64 o 
  16   4   2     1708.46     1559.41    171.12 o 
  17   4   2      134.98      235.38     82.04 o 
   1   5   2     3771.68     3634.80     79.33 o 
   2   5   2   106241.55   105636.48   1003.64 o 
   3   5   2     1357.55     1348.19     65.91 o 
   4   5   2    19863.52    19055.93    308.63 o 
   5   5   2     3921.51     3300.80    146.59 o 
   6   5   2      225.03      311.17     66.48 o 
   7   5   2      378.72      502.91     75.64 o 
   8   5   2     4089.80     4234.47    154.49 o 
   9   5   2     1082.93     1118.93    104.31 o 
  10   5   2       85.44      109.11     67.08 o 
  11   5   2     1971.29     2214.44    190.61 o 
  12   5   2    17533.21    18100.90    347.67 o 
  13   5   2       72.34       68.01     68.84 o 
  14   5   2      690.11      619.13     82.43 o 
  15   5   2     5432.13     5773.69    194.37 o 
  16   5   2    16347.22    16502.74    445.72 o 
  17   5   2        0.49       16.38    104.77 o 
   0   6   2        4.65       68.67     35.20 o 
   1   6   2     7974.40     7429.90    105.57 o 
   2   6   2    16134.83    15781.67    215.80 o 
   3   6   2    28488.96    29958.63    409.57 o 
   4   6   2      794.29      834.96     60.24 o 
   5   6   2      611.09      758.72     59.11 o 
   6   6   2     5277.39     5457.76    160.31 o 
   7   6   2       10.82       88.97     43.00 o 
   8   6   2     1670.28     1697.69    212.64 o 
   9   6   2      823.39      843.83    122.16 o 
  10   6   2     1665.27     1833.05    161.47 o 
  11   6   2     1783.65     2061.47    164.82 o 
  12   6   2     2883.35     3091.94    146.05 o 
  13   6   2      633.58      598.31     79.71 o 
  14   6   2      227.50      266.08    139.93 o 
  15   6   2       12.12       14.77     78.11 o 
  16   6   2     2609.83     2281.28    183.35 o 
  17   6   2      119.07       77.02     86.33 o 
   1   7   2     6832.41     5385.37    116.48 o 
   2   7   2    28152.19    27452.10    345.18 o 
   3   7   2     3146.89     3839.58    113.76 o 
   4   7   2     2343.92     2620.87     55.66 o 
   5   7   2     4740.40     5157.66    149.24 o 
   6   7   2     3009.69     2732.76    111.53 o 
   7   7   2      110.44      103.27     53.75 o 
   8   7   2     3453.75     3268.79    164.42 o 
   9   7   2     1979.52     2081.97    191.26 o 
  10   7   2       34.47      121.84     59.63 o 
  11   7   2       46.23       96.65     90.90 o 
  12   7   2       53.03      127.36     68.14 o 
  13   7   2      843.18      938.29    133.44 o 
  14   7   2      527.36      558.70     96.48 o 
  15   7   2     2465.95     2423.62    179.09 o 
  16   7   2     2106.13     2124.97    170.81 o 
   0   8   2     5279.84     5119.44    190.83 o 
   1   8   2     2795.69     3042.25     86.69 o 
   2   8   2      341.30      315.20     41.15 o 
   3   8   2     3940.95     3677.14    116.35 o 
   4   8   2      242.86      141.09     42.92 o 
   5   8   2     2461.53     2250.45    104.83 o 
   6   8   2    27341.03    26984.59    395.13 o 
   7   8   2     1252.55     1254.44     88.54 o 
   8   8   2    22857.39    23188.04    448.32 o 
   9   8   2     3190.71     3387.39    117.18 o 
  10   8   2    24852.75    25506.29    467.86 o 
  11   8   2     2743.68     2440.05    202.84 o 
  12   8   2     6348.59     6660.65    246.23 o 
  13   8   2     3067.02     3922.07    295.64 o 
  14   8   2      220.93      393.94     82.64 o 
  15   8   2      253.57      443.59     84.60 o 
  16   8   2     2304.55     2175.56    225.11 o 
   1   9   2     1552.62     1499.02     50.00 o 
   2   9   2    14650.33    14803.70    248.28 o 
   3   9   2      581.95      586.58     45.39 o 
   4   9   2    10412.37    10813.93    209.43 o 
   5   9   2     1845.49     1752.93    102.94 o 
   6   9   2      638.79      589.53     56.68 o 
   7   9   2     2175.90     2361.34    166.65 o 
   8   9   2     7521.53     7634.48    204.69 o 
   9   9   2     5015.55     4822.80    154.95 o 
  10   9   2     4396.70     4554.80    243.73 o 
  11   9   2      259.24      341.87    101.60 o 
  12   9   2     3546.31     4034.39    178.40 o 
  13   9   2        0.48      146.93     80.80 o 
  14   9   2     5615.49     5384.10    272.51 o 
  15   9   2      928.03      763.35     97.20 o 
   0  10   2    31527.32    33574.88    538.30 o 
   1  10   2       19.47       96.90     41.40 o 
   2  10   2    11009.97    10375.84    218.43 o 
   3  10   2      111.83      140.29     40.21 o 
   4  10   2    19260.26    19791.45    360.15 o 
   5  10   2      272.66      261.49     48.08 o 
   6  10   2       32.64      174.41     54.75 o 
   7  10   2     1757.15     1949.14     85.12 o 
   8  10   2        1.65      165.59     40.89 o 
   9  10   2      337.47      345.07     76.37 o 
  10  10   2    15532.71    15279.49    442.79 o 
  11  10   2      171.96      229.77     48.02 o 
  12  10   2     2284.87     1999.43    183.03 o 
  13  10   2     6149.21     6615.57    311.52 o 
  14  10   2     3411.73     3024.33    238.39 o 
  15  10   2        2.06      169.87     92.18 o 
   1  11   2     1550.92     1561.40     67.68 o 
   2  11   2     4091.55     4223.62     97.23 o 
   3  11   2      877.49      927.60     68.70 o 
   4  11   2     7544.09     7479.12    169.96 o 
   5  11   2     4457.98     4869.09     83.67 o 
   6  11   2      443.60      560.27     49.84 o 
   7  11   2     4352.96     4197.82    158.84 o 
   8  11   2      374.28      335.76     53.09 o 
   9  11   2      833.19      702.37     68.51 o 
  10  11   2      173.90      200.69     59.75 o 
  11  11   2      171.59      245.92     80.25 o 
  12  11   2     2595.59     2155.00    158.40 o 
  13  11   2     1279.77     1325.39    123.47 o 
  14  11   2      348.51      401.25     63.68 o 
   0  12   2    30080.03    30842.44    658.67 o 
   1  12   2      112.60      143.80     58.10 o 
   2  12   2     7518.74     7270.62    211.30 o 
   3  12   2       16.43      132.71     58.67 o 
   4  12   2       30.64      100.72     33.57 o 
   5  12   2     1626.03     1444.36     71.30 o 
   6  12   2       64.78      163.74     72.51 o 
   7  12   2      844.63      698.63     72.90 o 
   8  12   2     3472.81     3338.36    127.07 o 
   9  12   2      472.03      414.46     64.38 o 
  10  12   2      558.71      557.30     51.49 o 
  11  12   2       19.52       68.28     56.57 o 
  12  12   2      235.89      232.69     62.02 o 
  13  12   2     2639.78     2297.12    192.45 o 
   1  13   2     2210.63     2195.38     80.42 o 
   2  13   2      610.37      658.31     70.34 o 
   3  13   2     1670.89     1499.80     93.98 o 
   4  13   2    16857.56    17698.13    369.25 o 
   5  13   2      548.97      490.01     56.11 o 
   6  13   2     1455.91     1363.22    117.29 o 
   7  13   2      243.32      342.40     54.33 o 
   8  13   2    12886.86    13180.69    284.59 o 
   9  13   2      169.93      176.42     51.85 o 
  10  13   2     4041.22     3709.52    183.98 o 
  11  13   2     1293.81     1129.49     98.94 o 
  12  13   2        6.75      136.39     51.68 o 
   0  14   2     4908.56     5031.85    121.16 o 
   1  14   2       25.68      117.77     86.40 o 
   2  14   2     2010.09     2016.35    135.43 o 
   3  14   2      600.31      643.59     73.86 o 
   4  14   2    15074.54    15074.67    346.65 o 
   5  14   2       98.32      114.30     60.01 o 
   6  14   2     5529.18     5486.09    175.91 o 
   7  14   2     3553.81     3525.63    173.23 o 
   8  14   2      349.81      327.56     52.40 o 
   9  14   2     1600.00     1370.96    114.50 o 
  10  14   2       26.65      172.39     59.45 o 
  11  14   2       18.99      206.26     58.33 o 
   1  15   2      220.76      362.76    119.27 o 
   2  15   2     4688.66     5090.20    122.80 o 
   3  15   2      255.26      419.53     51.28 o 
   4  15   2        4.27      123.81     50.85 o 
   5  15   2      290.54      261.85     63.93 o 
   6  15   2     1367.49     1372.01    120.83 o 
   7  15   2      854.28      822.60     94.19 o 
   8  15   2     5302.81     4346.31    334.25 o 
   9  15   2      959.35      926.00     95.68 o 
  10  15   2      103.20       46.03     59.21 o 
   0  16   2     1763.80     1749.90    202.32 o 
   1  16   2       25.11      221.93     81.95 o 
   2  16   2       35.01       77.55     92.76 o 
   3  16   2       15.17      161.39    140.14 o 
   4  16   2     2929.99     3383.72    217.87 o 
   5  16   2     1983.40     1981.81    136.63 o 
   6  16   2      724.37      735.06     82.70 o 
   7  16   2     1949.08     1798.05    138.27 o 
   8  16   2      422.06      442.99     92.93 o 
   1  17   2      314.43      323.75    119.19 o 
   2  17   2     1892.45     1923.58    137.32 o 
   3  17   2        5.55      442.21     91.90 o 
   4  17   2    12560.02    14189.33    308.10 o 
   5  17   2       10.59      192.17     64.96 o 
   6  17   2      814.89      455.83     75.08 o 
   0  18   2      579.11      555.49    206.36 o 
   1  18   2     1424.31     1326.73    155.27 o 
   1   1   3      210.31      238.09     24.44 o 
   2   1   3    53281.73    53626.40    883.60 o 
   3   1   3    20951.74    21089.62    382.56 o 
   4   1   3    11624.17    11316.09    234.63 o 
   5   1   3    29299.12    26461.43    338.90 o 
   6   1   3      240.30      318.89     48.74 o 
   7   1   3     2467.20     2381.57     89.01 o 
   8   1   3     5949.66     6331.70    188.48 o 
   9   1   3     2592.61     2676.05    173.85 o 
  10   1   3     2262.00     2525.24    191.05 o 
  11   1   3     3313.94     3615.98    205.46 o 
  12   1   3     8684.23     8841.29    282.46 o 
  13   1   3     2661.55     2338.48    175.80 o 
  14   1   3     1160.23     1055.91    148.98 o 
  15   1   3     6320.71     6240.50    254.39 o 
  16   1   3     7605.39     8515.03    300.04 o 
  17   1   3     1712.08     1349.00    160.48 o 
  18   1   3     2833.14     2466.56    292.37 o 
   0   2   3     1833.77     1628.80     67.70 o 
   1   2   3     4011.18     3882.28     69.79 o 
   2   2   3    10567.77    11240.57    189.27 o 
   3   2   3      979.38      969.49     68.14 o 
   4   2   3    15615.75    15675.07    250.05 o 
   5   2   3    60999.00    60780.06   1127.11 o 
   6   2   3    69583.13    67020.95   1029.74 o 
   7   2   3     7613.20     6916.14    195.55 o 
   8   2   3    41119.50    40035.23    470.27 o 
   9   2   3      574.52      357.96     62.35 o 
  10   2   3    23591.53    22217.09    662.66 o 
  11   2   3     6788.11     7041.91    215.11 o 
  12   2   3    25314.12    26643.70    567.90 o 
  13   2   3     7401.46     7043.82    328.39 o 
  14   2   3     5023.63     4923.71    246.37 o 
  15   2   3      125.46      436.39     90.73 o 
  16   2   3       16.94      151.25     92.16 o 
  17   2   3      128.84      327.57     90.55 o 
  18   2   3     1638.59     1803.78    245.72 o 
   1   3   3      771.36      640.00     25.04 o 
   2   3   3       72.41       68.13     19.65 o 
   3   3   3    35749.43    38428.47    741.79 o 
   4   3   3      902.02      894.32     58.87 o 
   5   3   3    23958.62    26096.97    388.66 o 
   6   3   3     3195.28     2844.95    110.42 o 
   7   3   3    18586.59    18746.16    301.87 o 
   8   3   3    44501.03    44545.67    701.17 o 
   9   3   3      561.55      802.95    108.74 o 
  10   3   3    18576.48    17965.38    447.18 o 
  11   3   3    12358.67    11699.91    363.58 o 
  12   3   3      727.00      859.33     91.34 o 
  13   3   3     2368.74     2456.88    203.57 o 
  14   3   3      957.71     1088.20    118.36 o 
  15   3   3     1369.08     1665.71    142.65 o 
  16   3   3     7401.56     7745.09    297.53 o 
  17   3   3     3603.31     3230.50    226.32 o 
  18   3   3     4078.98     3523.52    281.38 o 
   0   4   3    29790.08    28239.80    499.86 o 
   1   4   3      157.63      334.57     28.28 o 
   2   4   3     5425.86     5755.46    108.85 o 
   3   4   3    52212.06    50264.55    602.27 o 
   4   4   3     1701.52     1699.24     81.42 o 
   5   4   3     9989.06    10687.51    218.21 o 
   6   4   3     2547.70     2554.18     93.30 o 
   7   4   3    15343.85    14642.13    285.95 o 
   8   4   3     2141.15     2088.20    175.72 o 
   9   4   3      439.85      369.99     65.47 o 
  10   4   3    14586.38    15023.01    373.88 o 
  11   4   3     2265.63     2434.04    170.70 o 
  12   4   3      127.99      182.30     64.82 o 
  13   4   3     9312.62     9344.79    304.22 o 
  14   4   3     3598.53     3458.35    299.83 o 
  15   4   3     1699.63     1867.90    172.79 o 
  16   4   3     1196.55     1243.51    132.52 o 
  17   4   3     1313.34     1386.36    145.45 o 
   1   5   3     1175.44     1149.07     39.18 o 
   2   5   3    54792.43    57718.32    602.40 o 
   3   5   3     6585.38     6666.62    136.31 o 
   4   5   3       15.39       33.40     50.00 o 
   5   5   3     2614.66     2780.58     99.07 o 
   6   5   3      239.83      189.35     47.51 o 
   7   5   3     1257.46     1239.43    114.51 o 
   8   5   3    11779.00    11831.39    297.98 o 
   9   5   3     1631.04     1454.83     99.72 o 
  10   5   3       80.94      118.87    104.59 o 
  11   5   3     1100.18     1091.50    133.98 o 
  12   5   3      617.51      729.91     93.09 o 
  13   5   3     2917.51     2890.51    195.84 o 
  14   5   3      648.68      727.91     98.13 o 
  15   5   3      337.20      415.84     78.98 o 
  16   5   3     8185.92     8221.49    353.70 o 
  17   5   3       27.57        7.08     91.10 o 
   0   6   3   103108.38   100938.77   1221.69 o 
   1   6   3     5543.62     5329.32    115.22 o 
   2   6   3     5508.43     6115.22    121.86 o 
   3   6   3     1997.21     1723.36     64.65 o 
   4   6   3      433.77      409.41     48.69 o 
   5   6   3    16564.22    16203.34    347.49 o 
   6   6   3     5460.53     5366.35    227.61 o 
   7   6   3     5331.86     5516.20    212.28 o 
   8   6   3     5039.55     4197.30    141.49 o 
   9   6   3      117.76      246.74     65.77 o 
  10   6   3     6568.02     6641.22    190.57 o 
  11   6   3      247.96      453.09     73.93 o 
  12   6   3       29.15      149.97     67.59 o 
  13   6   3     2611.94     2741.21    197.38 o 
  14   6   3     5122.67     5433.84    315.21 o 
  15   6   3     3703.59     3588.96    285.02 o 
  16   6   3     2505.35     2504.61    198.51 o 
  17   6   3     1603.89     1462.73    183.12 o 
   1   7   3    14533.39    14609.53    220.69 o 
   2   7   3      454.28      437.45     44.99 o 
   3   7   3    17613.97    17758.68    363.51 o 
   4   7   3    48568.76    50814.11    729.72 o 
   5   7   3     5873.06     5795.26    156.25 o 
   6   7   3    14040.05    13776.03    260.02 o 
   7   7   3      366.42      338.33     64.04 o 
   8   7   3    10333.71    10097.71    266.69 o 
   9   7   3    10883.41    11318.80    333.72 o 
  10   7   3    28487.20    28765.76    604.94 o 
  11   7   3     3970.79     4380.34    206.18 o 
  12   7   3     2719.67     2640.76    204.34 o 
  13   7   3     5350.18     5316.31    393.03 o 
  14   7   3     3018.11     3012.98    184.98 o 
  15   7   3     7614.72     8078.81    338.89 o 
  16   7   3     1466.45     1331.26    162.70 o 
   0   8   3      202.63      243.70     40.66 o 
   1   8   3     2539.64     2621.66     61.52 o 
   2   8   3      754.64      779.63     41.14 o 
   3   8   3    26688.44    27969.99    341.26 o 
   4   8   3     2020.49     1964.73     64.15 o 
   5   8   3      364.35      411.89     42.74 o 
   6   8   3     9265.36     9497.37    204.36 o 
   7   8   3      370.84      253.52     47.92 o 
   8   8   3     2999.56     3003.39    117.68 o 
   9   8   3       14.12      177.47     67.86 o 
  10   8   3     1560.14     1695.02    132.00 o 
  11   8   3      158.23      131.35    126.81 o 
  12   8   3    10879.35    11484.08    532.68 o 
  13   8   3     2820.58     3132.95    252.22 o 
  14   8   3     1689.85     1647.23    200.27 o 
  15   8   3     3689.69     3587.68    205.68 o 
  16   8   3      514.17      499.21    147.92 o 
   1   9   3     1364.40     1423.57     51.27 o 
   2   9   3     1631.12     1433.89     84.61 o 
   3   9   3     1817.57     1778.86     90.15 o 
   4   9   3       11.36       75.47     53.92 o 
   5   9   3     5491.06     5178.95    173.30 o 
   6   9   3     2216.66     2305.35    112.68 o 
   7   9   3       21.45       49.06     53.53 o 
   8   9   3    12164.29    12227.88    339.73 o 
   9   9   3     1676.02     1825.54    109.94 o 
  10   9   3     2853.11     2790.02    153.48 o 
  11   9   3     7603.40     8236.98    181.85 o 
  12   9   3     3849.69     3958.61    158.19 o 
  13   9   3      383.65      459.71     79.79 o 
  14   9   3     1992.08     1913.64    176.69 o 
  15   9   3     2269.00     2341.24    197.86 o 
   0  10   3    32884.88    33229.55    893.31 o 
   1  10   3      747.04      594.62     49.75 o 
   2  10   3      739.91      756.43     54.65 o 
   3  10   3      272.76      345.00     42.69 o 
   4  10   3    10930.79    11070.31    249.10 o 
   5  10   3      270.87      279.98     52.55 o 
   6  10   3     5094.11     5022.82     79.04 o 
   7  10   3     4806.44     5079.25    204.80 o 
   8  10   3      198.36      291.28     45.45 o 
   9  10   3      135.11      152.22     48.63 o 
  10  10   3     1265.39     1351.75    118.99 o 
  11  10   3     1714.25     1929.26    144.36 o 
  12  10   3     8563.37     8304.17    242.95 o 
  13  10   3      771.98      628.96     99.04 o 
  14  10   3    14093.74    14419.51    496.98 o 
  15  10   3        7.18      -29.95     78.72 o 
   1  11   3     2603.22     2443.22     78.21 o 
   2  11   3    11019.94    11393.65    238.83 o 
   3  11   3     2188.13     2076.01     86.94 o 
   4  11   3     8079.83     7939.12    197.54 o 
   5  11   3     7034.29     6840.76    202.37 o 
   6  11   3      403.05      416.03     46.62 o 
   7  11   3       94.84      108.25     38.34 o 
   8  11   3      657.36      603.82     59.90 o 
   9  11   3     3152.24     3115.88     95.62 o 
  10  11   3     3091.84     3486.90    131.45 o 
  11  11   3       52.17      128.84     46.55 o 
  12  11   3     3523.35     3080.72    157.32 o 
  13  11   3        8.45       49.37    110.92 o 
  14  11   3     2217.23     1582.23    158.48 o 
   0  12   3      627.40      706.21     73.84 o 
   1  12   3    13087.04    13141.26    275.61 o 
   2  12   3     7563.49     7274.60    142.35 o 
   3  12   3     4866.60     4936.83     85.52 o 
   4  12   3       12.65      114.54     44.87 o 
   5  12   3      198.71      149.12     39.60 o 
   6  12   3    14555.10    14423.10    264.78 o 
   7  12   3     2567.99     3007.96    125.81 o 
   8  12   3     5615.12     5521.60    174.79 o 
   9  12   3     1894.62     2065.77    120.90 o 
  10  12   3     2036.24     1801.96    129.41 o 
  11  12   3     4534.90     4545.50    220.64 o 
  12  12   3     6237.13     6407.18    238.78 o 
  13  12   3      393.34      264.94     65.30 o 
   1  13   3     4620.40     4596.14    108.58 o 
   2  13   3      112.46      129.18     52.77 o 
   3  13   3      241.92      228.96     50.53 o 
   4  13   3       14.21       12.69     49.86 o 
   5  13   3       12.74      120.05     54.96 o 
   6  13   3     5453.92     5764.48    132.54 o 
   7  13   3      333.30      357.47     63.61 o 
   8  13   3      989.73     1107.98    102.79 o 
   9  13   3     1104.02     1074.10     95.92 o 
  10  13   3     1910.72     1783.21    133.74 o 
  11  13   3        4.16       80.03     61.85 o 
  12  13   3       87.83      166.85     50.01 o 
   0  14   3     2347.12     2631.93    145.19 o 
   1  14   3     1551.21     1533.39    109.17 o 
   2  14   3     1197.67     1183.08    108.90 o 
   3  14   3     6852.84     7351.20    137.66 o 
   4  14   3     4762.13     5319.35    190.42 o 
   5  14   3      123.25      141.41     62.55 o 
   6  14   3     5320.43     5687.26    247.22 o 
   7  14   3     1109.36     1165.42    104.79 o 
   8  14   3     3232.46     3422.03    197.83 o 
   9  14   3     1678.05     1574.05    112.28 o 
  10  14   3     1321.77     1324.98    112.43 o 
  11  14   3     1563.96     1445.78    120.24 o 
   1  15   3       37.13       71.96     66.56 o 
   2  15   3     3215.25     3463.88    102.52 o 
   3  15   3      290.77      260.24     67.12 o 
   4  15   3     2393.81     2398.75    147.16 o 
   5  15   3     1960.35     2029.28    153.37 o 
   6  15   3     1579.45     1556.79    109.89 o 
   7  15   3     1358.43     1263.02    100.27 o 
   8  15   3      592.10      589.81     74.80 o 
   9  15   3     7777.83     8331.96    250.02 o 
  10  15   3    10320.85    10758.90    394.66 o 
   0  16   3     5587.76     5821.33    506.66 o 
   1  16   3       89.51      261.26     86.76 o 
   2  16   3     9468.91     9453.86    260.92 o 
   3  16   3      234.26      358.85     68.81 o 
   4  16   3     1546.00     1586.16    133.44 o 
   5  16   3      703.04      582.48     94.11 o 
   6  16   3      948.64     1209.85    123.80 o 
   7  16   3      829.03      477.27    123.77 o 
   8  16   3      617.75      510.62     92.99 o 
   1  17   3     7639.19     7014.52    371.16 o 
   2  17   3      520.38      581.51    145.96 o 
   3  17   3     2094.16     2031.22    158.49 o 
   4  17   3     4611.28     5124.49    306.39 o 
   5  17   3     2148.86     2229.43    164.25 o 
   6  17   3     3710.45     3284.53    269.70 o 
   0  18   3       27.22       -7.03    123.73 o 
   0   0   4   121780.58   120551.50   4666.43 o 
   1   0   4    11688.80    10879.21    194.30 o 
   2   0   4    16503.74    17160.49    377.84 o 
   3   0   4    72630.05    69876.70   1213.75 o 
   4   0   4       36.11       58.03     35.52 o 
   5   0   4     7802.66     7171.23    214.76 o 
   6   0   4      403.35      958.87    123.98 o 
   7   0   4    39201.14    38923.97    549.76 o 
   8   0   4    57022.30    60601.82    836.89 o 
   9   0   4     2248.45     2488.46    268.26 o 
  10   0   4      870.54     1048.80     94.06 o 
  11   0   4      414.07      498.02    118.00 o 
  12   0   4     6817.73     6813.04    189.02 o 
  13   0   4     2418.09     2812.06    480.17 o 
  14   0   4     6599.99     6633.27    339.10 o 
  15   0   4     7104.76     6953.99    711.08 o 
  16   0   4     1858.35     1986.01    306.40 o 
  17   0   4     2273.24     2168.96    413.94 o 
  18   0   4     8033.66     8829.95    584.53 o 
   1   1   4       46.97       17.14     16.20 o 
   2   1   4    15970.37    15296.80    251.17 o 
   3   1   4     6436.58     6068.28    203.92 o 
   4   1   4     2998.18     2782.97    103.49 o 
   5   1   4     4430.47     4311.53    145.42 o 
   6   1   4     4570.55     4517.22    124.19 o 
   7   1   4     1838.55     1772.62    147.93 o 
   8   1   4     5778.91     5461.64    171.10 o 
   9   1   4     3554.37     4374.91    194.46 o 
  10   1   4     9303.87     8772.83    257.20 o 
  11   1   4    18456.67    18726.31    366.28 o 
  12   1   4     2961.09     2979.12    246.59 o 
  13   1   4     2367.15     2392.49    164.28 o 
  14   1   4      148.33      176.03     85.46 o 
  15   1   4      612.51     1307.87    550.97 o 
  16   1   4     3882.30     4116.10    277.10 o 
  17   1   4     1618.16     1941.17    206.74 o 
  18   1   4     1891.16     1753.58    226.23 o 
   0   2   4        9.56       41.23     58.86 o 
   1   2   4     3365.98     3209.17    100.50 o 
   2   2   4     1224.17     1191.52     62.92 o 
   3   2   4    38718.60    36967.53    500.31 o 
   4   2   4     1441.85     1425.21     69.02 o 
   5   2   4       13.06       34.16     49.17 o 
   6   2   4    21516.62    21350.50    365.63 o 
   7   2   4     6734.05     6658.82    189.93 o 
   8   2   4       92.11       79.80     78.16 o 
   9   2   4     1747.84     1797.93    147.85 o 
  10   2   4     5258.36     5286.19    213.56 o 
  11   2   4     3095.03     3660.97    248.10 o 
  12   2   4     7056.45     6636.13    129.44 o 
  13   2   4     2188.70     1975.23    177.87 o 
  14   2   4     5359.63     5724.61    268.79 o 
  15   2   4     5328.44     4977.64    291.71 o 
  16   2   4     1960.45     1882.91    153.81 o 
  17   2   4     1198.75     1270.17    159.90 o 
  18   2   4     1071.00      659.92    179.20 o 
   1   3   4     1379.42     1617.24     45.36 o 
   2   3   4      196.86      251.62     28.83 o 
   3   3   4    13335.97    11702.37    204.57 o 
   4   3   4     2726.26     2835.06    102.22 o 
   5   3   4    23785.41    23883.14    375.64 o 
   6   3   4     3203.51     3025.85    114.06 o 
   7   3   4      854.30      893.44    110.30 o 
   8   3   4    28126.48    27477.28    436.99 o 
   9   3   4     8072.90     7950.74    195.47 o 
  10   3   4    14002.63    14001.89    343.12 o 
  11   3   4    13741.15    13972.66    441.09 o 
  12   3   4      279.60      380.59     80.75 o 
  13   3   4       84.07        4.16     67.19 o 
  14   3   4       92.95      203.96     65.49 o 
  15   3   4     6506.07     6829.30    228.78 o 
  16   3   4     4658.38     4124.55    303.27 o 
  17   3   4     1825.93     1616.55    161.58 o 
   0   4   4    10645.63    10204.87    322.72 o 
   1   4   4     1611.17     1493.65     41.87 o 
   2   4   4     3992.41     3909.04     79.51 o 
   3   4   4     2746.66     2665.84     88.62 o 
   4   4   4      696.83      927.45     70.99 o 
   5   4   4     8945.60     8311.42    189.50 o 
   6   4   4    22896.58    21365.66    521.30 o 
   7   4   4        6.51      124.87     48.88 o 
   8   4   4    41228.69    40435.20    599.23 o 
   9   4   4     2189.96     2395.82    110.74 o 
  10   4   4     8606.56     9004.29    280.66 o 
  11   4   4       32.10       87.74     72.77 o 
  12   4   4     8709.12     9377.77    348.56 o 
  13   4   4     6016.06     5992.77    154.14 o 
  14   4   4     8780.35     8495.74    289.45 o 
  15   4   4       12.34      133.47     87.72 o 
  16   4   4       24.41        8.15     82.52 o 
  17   4   4      795.93      787.23    105.12 o 
   1   5   4    12177.93    12156.58    220.98 o 
   2   5   4    32849.70    31409.00    270.61 o 
   3   5   4     4523.64     4828.79    113.74 o 
   4   5   4     7146.87     6499.75    159.25 o 
   5   5   4    66151.55    64833.00    827.60 o 
   6   5   4     4733.51     5275.81    163.03 o 
   7   5   4       52.19       96.85     39.51 o 
   8   5   4      392.63      459.15     65.49 o 
   9   5   4    18632.47    18566.63    466.48 o 
  10   5   4     2523.59     2508.16    188.56 o 
  11   5   4      852.38     1018.46    118.43 o 
  12   5   4     2299.97     2605.48    173.73 o 
  13   5   4     6881.78     6799.37    161.25 o 
  14   5   4     3380.31     3135.86    235.21 o 
  15   5   4      995.27      928.62    128.21 o 
  16   5   4     3051.07     2876.92    212.31 o 
  17   5   4      122.72      370.27    108.72 o 
   0   6   4     3675.87     3615.58    159.49 o 
   1   6   4     5347.43     4709.48     99.15 o 
   2   6   4    35369.79    37772.36    312.85 o 
   3   6   4     4303.77     3686.44    104.62 o 
   4   6   4      177.70      183.03     33.93 o 
   5   6   4     1091.51     1021.21     66.18 o 
   6   6   4     8743.45     8728.99    234.60 o 
   7   6   4     1325.90     1413.12    105.68 o 
   8   6   4      606.20      728.20    104.83 o 
   9   6   4      261.15      200.03     72.58 o 
  10   6   4        5.33      191.37     81.20 o 
  11   6   4       76.14      -45.37     91.08 o 
  12   6   4     1254.92     1245.56    113.34 o 
  13   6   4       82.02      -18.01     82.59 o 
  14   6   4     2337.52     2480.63    189.11 o 
  15   6   4     2458.74     2342.04    222.86 o 
  16   6   4      381.44      300.14     79.95 o 
  17   6   4     5026.23     4899.82    282.63 o 
   1   7   4    19375.37    17391.33    241.96 o 
   2   7   4     7889.04     7454.51    148.63 o 
   3   7   4     5248.75     4566.82    124.20 o 
   4   7   4      542.14      706.79     70.09 o 
   5   7   4    12648.02    13328.09    235.85 o 
   6   7   4     8986.28     8941.73    172.83 o 
   7   7   4       33.17      147.80     54.61 o 
   8   7   4     1232.44     1352.17    134.60 o 
   9   7   4      639.82      541.22     84.46 o 
  10   7   4     1783.61     1869.66    195.43 o 
  11   7   4      669.87      764.13     70.13 o 
  12   7   4       13.99      -17.43    100.41 o 
  13   7   4     3966.91     4249.62    225.26 o 
  14   7   4      286.68      155.76     74.11 o 
  15   7   4      861.87      786.36     99.78 o 
  16   7   4      146.40      132.37     68.42 o 
   0   8   4     1793.32     1681.10    167.05 o 
   1   8   4     7405.33     7505.84    127.48 o 
   2   8   4     8957.97     9030.74    151.38 o 
   3   8   4    38908.61    40176.15    489.42 o 
   4   8   4     2907.10     2889.24    116.21 o 
   5   8   4    16737.96    17069.42    296.93 o 
   6   8   4    18151.83    18205.39    365.84 o 
   7   8   4    10228.18    10211.96    231.33 o 
   8   8   4    12285.16    11944.69    454.92 o 
   9   8   4     6591.46     6699.07    119.86 o 
  10   8   4     8035.65     8173.30    287.97 o 
  11   8   4     5296.84     5064.57    123.08 o 
  12   8   4     1980.18     1870.83    188.67 o 
  13   8   4     6675.35     7169.07    427.57 o 
  14   8   4     1229.29     1147.90    130.86 o 
  15   8   4      666.77      668.85     91.93 o 
  16   8   4     1867.17     1461.71    192.22 o 
   1   9   4     6024.86     6145.71    156.39 o 
   2   9   4    15951.01    16068.62    251.13 o 
   3   9   4     1910.43     2196.44     51.87 o 
   4   9   4    12212.04    11768.53    243.57 o 
   5   9   4       11.94       69.14     33.82 o 
   6   9   4      226.18      245.15     46.89 o 
   7   9   4     1855.39     1935.95    118.58 o 
   8   9   4    16206.35    16628.30    288.31 o 
   9   9   4     8820.99     8628.24    220.07 o 
  10   9   4    14439.96    14993.37    406.45 o 
  11   9   4     1746.25     1787.28    164.69 o 
  12   9   4     1531.81     1462.27    139.88 o 
  13   9   4      200.31      228.00     89.58 o 
  14   9   4     3154.80     2629.81    210.60 o 
  15   9   4      303.01      319.00     98.65 o 
   0  10   4     4836.21     4313.81    302.82 o 
   1  10   4      458.74      500.30     39.43 o 
   2  10   4     2850.95     2495.93     76.07 o 
   3  10   4     4090.19     4095.35     95.76 o 
   4  10   4     2811.90     2951.32     81.48 o 
   5  10   4      184.94      226.04     47.65 o 
   6  10   4     8639.36     8747.02    222.53 o 
   7  10   4    27241.72    27876.20    382.08 o 
   8  10   4      281.57      308.63     64.57 o 
   9  10   4        6.13       10.14     47.40 o 
  10  10   4     1714.00     1538.33    111.75 o 
  11  10   4     5679.55     5866.43    233.97 o 
  12  10   4     1853.39     1855.13    150.37 o 
  13  10   4     4215.65     4462.69    188.46 o 
  14  10   4     1227.40     1203.08    149.69 o 
  15  10   4      106.69      113.03     75.75 o 
   1  11   4    21207.00    20703.35    302.99 o 
   2  11   4     1248.10     1270.76     71.90 o 
   3  11   4      878.23      857.44     59.11 o 
   4  11   4     7709.99     7473.99    171.89 o 
   5  11   4     5132.72     5360.86     80.30 o 
   6  11   4      400.14      386.92     50.47 o 
   7  11   4     1330.37     1247.12     91.02 o 
   8  11   4      209.97      157.06     50.19 o 
   9  11   4     4002.83     3960.06    104.41 o 
  10  11   4      717.51      535.31     63.48 o 
  11  11   4      436.88      407.36     54.96 o 
  12  11   4     1338.03     1292.60    108.09 o 
  13  11   4     2098.95     1832.43    178.45 o 
  14  11   4       71.90      181.26     46.38 o 
   0  12   4    15350.85    16126.03    542.62 o 
   1  12   4      904.58      822.91     83.05 o 
   2  12   4     5543.70     5761.78    139.34 o 
   3  12   4     4226.58     4196.86    164.01 o 
   4  12   4      652.53      791.81     93.43 o 
   5  12   4     2379.78     2349.10    141.80 o 
   6  12   4     2741.98     3073.29    115.84 o 
   7  12   4     2849.43     3061.98    162.81 o 
   8  12   4      405.81      307.54     64.65 o 
   9  12   4      360.60      233.65     51.10 o 
  10  12   4       43.81       68.64     70.59 o 
  11  12   4        3.08      113.91     62.11 o 
  12  12   4      250.72      213.59     56.73 o 
  13  12   4      463.77      351.32     64.10 o 
   1  13   4    22192.71    22267.28    445.11 o 
   2  13   4      472.82      520.18     88.18 o 
   3  13   4     5222.44     5592.26    189.10 o 
   4  13   4    13335.21    14049.68    405.02 o 
   5  13   4     5405.50     5092.84    214.57 o 
   6  13   4     3135.65     2885.53    129.68 o 
   7  13   4       71.04      167.18     55.74 o 
   8  13   4     5718.33     5710.63    160.06 o 
   9  13   4      377.47      291.36     58.19 o 
  10  13   4     3416.28     3407.24    132.63 o 
  11  13   4     2993.40     2697.79    179.23 o 
  12  13   4       21.82       80.59     54.82 o 
   0  14   4     4214.76     4127.20    253.70 o 
   1  14   4      634.83      604.61     67.60 o 
   2  14   4     3336.85     3491.64    116.42 o 
   3  14   4      536.64      522.15     67.72 o 
   4  14   4     5377.93     5534.67    216.67 o 
   5  14   4      739.10      659.46     74.13 o 
   6  14   4     7372.45     7297.52    216.56 o 
   7  14   4     6129.95     5990.11    210.51 o 
   8  14   4      123.71      237.75     68.97 o 
   9  14   4        0.89      104.80     81.36 o 
  10  14   4        4.78      129.11     58.57 o 
  11  14   4     4234.77     4066.50    242.11 o 
   1  15   4        7.49      140.59     47.09 o 
   2  15   4       16.51       34.32     70.52 o 
   3  15   4        0.91      153.50     43.62 o 
   4  15   4     1631.06     1567.42    113.49 o 
   5  15   4     4920.59     4911.64    226.63 o 
   6  15   4     1120.03     1177.42     90.10 o 
   7  15   4        5.92      184.04     56.44 o 
   8  15   4      283.53      419.88     73.65 o 
   9  15   4     5523.53     6165.76    234.71 o 
   0  16   4       27.32      184.59    111.63 o 
   1  16   4     4586.84     4709.00    156.19 o 
   2  16   4       40.38      108.20     42.70 o 
   3  16   4     4305.21     4191.96    232.80 o 
   4  16   4     4771.99     5024.87    337.00 o 
   5  16   4       25.53      163.76     96.33 o 
   6  16   4        1.98      134.00     66.54 o 
   7  16   4     5914.34     5367.36    421.60 o 
   8  16   4      111.57      196.37     95.98 o 
   1  17   4      839.54      780.05     93.28 o 
   2  17   4      166.43      231.35    100.81 o 
   3  17   4      701.53      666.50    105.01 o 
   4  17   4     5979.69     6524.53    406.77 o 
   5  17   4     1851.07     1595.26    205.29 o 
   1   1   5    41233.43    41182.46    336.66 o 
   2   1   5    19910.50    19117.97    257.66 o 
   3   1   5    15431.73    14791.70    219.00 o 
   4   1   5     8670.34     7717.16    157.95 o 
   5   1   5    97731.45    97982.77   1680.17 o 
   6   1   5     1945.62     1913.00     83.32 o 
   7   1   5     6828.34     7839.96    238.00 o 
   8   1   5     1148.16      838.57    132.14 o 
   9   1   5    10897.30    11332.55    279.38 o 
  10   1   5     4155.75     4049.64    139.36 o 
  11   1   5     2190.38     2001.99    210.43 o 
  12   1   5      143.09      233.10     75.71 o 
  13   1   5     4245.32     4861.40    241.82 o 
  14   1   5     1798.05     1799.63    171.07 o 
  15   1   5     4980.70     5649.11    286.23 o 
  16   1   5      539.65      301.59    190.82 o 
  17   1   5      402.89      441.60    123.64 o 
   0   2   5    17908.78    16307.39    376.33 o 
   1   2   5     3783.05     3496.21    100.30 o 
   2   2   5     3605.62     4263.37     94.06 o 
   3   2   5    19150.60    19247.68    276.21 o 
   4   2   5     8130.97     8440.55    161.84 o 
   5   2   5    40400.36    40098.96    457.90 o 
   6   2   5    52289.54    50867.55    601.95 o 
   7   2   5    35497.24    35845.09    425.04 o 
   8   2   5    15244.11    14813.09    342.29 o 
   9   2   5    14752.03    14586.76    321.70 o 
  10   2   5     2881.80     2855.86    237.16 o 
  11   2   5     2143.56     2533.92    216.70 o 
  12   2   5     5497.29     6359.82    227.80 o 
  13   2   5    10661.71    10556.22    367.71 o 
  14   2   5     3723.64     3794.31    244.32 o 
  15   2   5     1645.44     1703.46    118.29 o 
  16   2   5       32.20       32.52     81.11 o 
  17   2   5     1184.30     1314.13    179.46 o 
   1   3   5     6268.67     5659.63    132.69 o 
   2   3   5    15458.70    14470.39    245.22 o 
   3   3   5      178.47       80.96     29.56 o 
   4   3   5     8534.40     9310.32    167.43 o 
   5   3   5     5028.63     4929.88    186.47 o 
   6   3   5     3723.19     3642.47    152.61 o 
   7   3   5     8320.72     7811.82    218.88 o 
   8   3   5    13603.73    12363.98    276.52 o 
   9   3   5       31.21      185.28     59.30 o 
  10   3   5    12280.25    11504.66    393.55 o 
  11   3   5    19985.95    20195.35    448.42 o 
  12   3   5     4473.11     4330.01    156.57 o 
  13   3   5      406.88      269.05     97.00 o 
  14   3   5      525.49      541.33     98.65 o 
  15   3   5     6863.61     6873.67    232.40 o 
  16   3   5     2875.47     3503.02    223.26 o 
  17   3   5      546.57      654.32    116.91 o 
   0   4   5     6361.48     5076.36    151.16 o 
   1   4   5      194.14      122.75     26.68 o 
   2   4   5      110.73       47.09     12.95 o 
   3   4   5    33698.17    34046.14    417.38 o 
   4   4   5      963.96      797.63     59.50 o 
   5   4   5      681.77      716.20     90.52 o 
   6   4   5        3.77       71.62     53.80 o 
   7   4   5    37732.25    35350.10    638.24 o 
   8   4   5     8756.39     8987.10    223.38 o 
   9   4   5     2566.95     2870.16    236.71 o 
  10   4   5      511.92      580.10     91.27 o 
  11   4   5      544.02      563.97    105.60 o 
  12   4   5     4363.83     4358.72    199.93 o 
  13   4   5     5438.95     5131.58    233.11 o 
  14   4   5      204.06      268.90     74.91 o 
  15   4   5      905.24      777.30    116.33 o 
  16   4   5     3580.53     3192.16    256.78 o 
  17   4   5     1853.36     1443.44    133.52 o 
   1   5   5     2238.28     2202.50     71.08 o 
   2   5   5     3074.40     3180.10     80.07 o 
   3   5   5       45.26      107.88     25.25 o 
   4   5   5     2912.09     2681.25     72.79 o 
   5   5   5    25515.42    27058.53    438.68 o 
   6   5   5      198.59      160.28     45.28 o 
   7   5   5     6261.79     6186.37    221.30 o 
   8   5   5    15967.00    16597.49    400.30 o 
   9   5   5       12.43      268.74     61.82 o 
  10   5   5     1630.85     1708.24    147.11 o 
  11   5   5      511.89      403.40     64.37 o 
  12   5   5     1494.72     1482.65    122.90 o 
  13   5   5     4583.11     4180.31    197.88 o 
  14   5   5      896.64      850.19    129.88 o 
  15   5   5      141.05       98.68    122.94 o 
  16   5   5     1268.26     1227.38    150.30 o 
  17   5   5       80.79      199.42     74.32 o 
   0   6   5    23870.23    22762.96    462.51 o 
   1   6   5     1195.63     1455.49     52.55 o 
   2   6   5     1109.43     1099.58     57.05 o 
   3   6   5    38925.79    36943.33    345.09 o 
   4   6   5        7.96       89.84     34.69 o 
   5   6   5    27453.24    28517.12    345.93 o 
   6   6   5     6632.34     6831.17    199.40 o 
   7   6   5    24052.03    23918.29    391.07 o 
   8   6   5     6463.87     6404.17    262.64 o 
   9   6   5     1200.55     1274.66    117.94 o 
  10   6   5      225.22      223.56     54.35 o 
  11   6   5     1415.64     1402.49    120.66 o 
  12   6   5      804.51      767.87    100.55 o 
  13   6   5     2657.36     2308.95    336.85 o 
  14   6   5      393.02      443.31     90.38 o 
  15   6   5     1322.00     1054.18    110.45 o 
  16   6   5      559.97      333.97    101.20 o 
   1   7   5    17233.93    17320.39    241.43 o 
   2   7   5     2965.49     2397.07     61.91 o 
   3   7   5    38541.06    39320.28    497.79 o 
   4   7   5    11970.88    13084.03    241.89 o 
   5   7   5     6288.71     6327.74    174.96 o 
   6   7   5       40.96       46.00     57.82 o 
   7   7   5       39.10      117.76     45.54 o 
   8   7   5     7552.63     7592.35    221.74 o 
   9   7   5      929.22      845.23     96.18 o 
  10   7   5    15949.67    16021.85    319.71 o 
  11   7   5     9409.78     9778.99    305.58 o 
  12   7   5       42.44      -10.60     62.25 o 
  13   7   5      403.60      358.20     78.60 o 
  14   7   5      444.49      500.35     95.54 o 
  15   7   5     6477.65     6633.99    393.14 o 
  16   7   5     6393.81     6860.63    379.73 o 
   0   8   5     1287.57     1711.88    167.94 o 
   1   8   5      110.79      123.41     30.79 o 
   2   8   5      393.33      345.67     41.92 o 
   3   8   5     3187.26     2699.80    101.48 o 
   4   8   5     1025.98     1250.49     88.42 o 
   5   8   5      574.53      628.31     52.72 o 
   6   8   5     1511.63     1710.68     76.84 o 
   7   8   5     1466.94     1406.50     72.22 o 
   8   8   5     4013.87     3964.69    128.35 o 
   9   8   5     1508.31     1403.99    122.82 o 
  10   8   5        1.27       82.67     73.30 o 
  11   8   5      155.59      256.09     63.91 o 
  12   8   5     7225.86     7231.87    256.70 o 
  13   8   5     2613.98     2617.34    228.84 o 
  14   8   5     2544.45     2440.55    199.73 o 
  15   8   5     1130.83     1366.43    141.70 o 
  16   8   5      237.53      324.52     79.53 o 
   1   9   5     2160.18     2148.15    157.31 o 
   2   9   5     1734.35     1747.48    102.32 o 
   3   9   5      430.39      352.98     35.02 o 
   4   9   5     1301.23     1491.40     92.05 o 
   5   9   5    27682.00    28178.43    412.05 o 
   6   9   5      455.35      536.54     65.66 o 
   7   9   5     1887.09     2168.66    102.68 o 
   8   9   5      239.87      254.98     46.98 o 
   9   9   5     8385.20     8638.28    220.95 o 
  10   9   5       31.39      102.35     75.37 o 
  11   9   5    16955.54    17381.68    457.32 o 
  12   9   5       35.88      114.96     77.46 o 
  13   9   5      390.22      286.49     62.52 o 
  14   9   5      481.57      492.66    107.05 o 
  15   9   5     2215.91     1900.37    239.48 o 
   0  10   5     2774.89     2718.90    352.76 o 
   1  10   5     8014.44     7776.99    259.50 o 
   2  10   5       18.42       59.57     56.08 o 
   3  10   5     1046.19     1159.01     85.42 o 
   4  10   5     2009.94     1699.97    125.87 o 
   5  10   5     9458.36     9402.43    235.86 o 
   6  10   5    12202.73    12994.77    290.75 o 
   7  10   5     4113.33     4023.12    143.18 o 
   8  10   5     7017.69     6351.42    175.95 o 
   9  10   5      367.51      261.29     46.45 o 
  10  10   5       70.91      234.96     48.65 o 
  11  10   5     3921.02     4405.12    213.79 o 
  12  10   5     3998.46     3945.54    162.38 o 
  13  10   5        1.02      114.40     61.12 o 
  14  10   5     5002.17     4590.25    305.55 o 
   1  11   5     1235.14     1273.40    118.81 o 
   2  11   5     3201.88     3215.99    117.47 o 
   3  11   5    10814.42    11087.31    263.41 o 
   4  11   5    11439.32    11835.55    287.28 o 
   5  11   5    10166.31    10450.23    277.52 o 
   6  11   5     7895.63     7562.48    187.12 o 
   7  11   5     1460.82     1206.44     81.32 o 
   8  11   5      962.78      964.16     76.13 o 
   9  11   5     7739.80     7425.35    178.76 o 
  10  11   5     6654.04     6828.74    127.31 o 
  11  11   5      807.81      674.55     73.15 o 
  12  11   5       46.14        5.56     43.44 o 
  13  11   5       42.17       92.34     66.29 o 
  14  11   5      332.35       99.97    123.33 o 
   0  12   5       95.89      366.51     82.66 o 
   1  12   5     7222.58     6890.72    217.13 o 
   2  12   5     1839.64     1731.78    105.05 o 
   3  12   5    22275.38    23351.82    363.64 o 
   4  12   5       90.37       96.66     48.94 o 
   5  12   5      681.81      750.79     76.35 o 
   6  12   5     8205.25     9098.88    239.54 o 
   7  12   5       19.75       99.10     54.46 o 
   8  12   5     5352.64     5235.59    185.12 o 
   9  12   5      185.21      253.55     61.79 o 
  10  12   5      295.65      225.54     75.25 o 
  11  12   5     4672.74     4587.94    239.13 o 
  12  12   5     2422.73     2234.86    179.19 o 
  13  12   5     3769.05     3317.89    220.21 o 
   1  13   5        5.25       15.40     53.80 o 
   2  13   5       58.39       31.54     67.27 o 
   3  13   5      399.26      445.70     87.79 o 
   4  13   5      916.55      957.20     79.13 o 
   5  13   5     2026.40     2073.95    126.37 o 
   6  13   5       63.62      193.94     45.42 o 
   7  13   5     1765.12     1777.64    112.54 o 
   8  13   5      113.16      144.53     50.56 o 
   9  13   5     3084.82     3091.59    191.11 o 
  10  13   5      423.53      245.77     81.15 o 
  11  13   5      917.45      781.47     87.02 o 
  12  13   5       23.09      107.81    119.01 o 
   0  14   5     2461.06     2745.81    173.89 o 
   1  14   5     3104.38     3130.89    165.71 o 
   2  14   5       11.83       27.75     52.83 o 
   3  14   5     1461.90     1579.79    136.30 o 
   4  14   5       20.38      107.06     67.25 o 
   5  14   5       55.73      147.81     57.49 o 
   6  14   5      316.41      287.92     89.26 o 
   7  14   5      719.33      689.37     76.97 o 
   8  14   5       51.80      214.65     52.36 o 
   9  14   5     2131.56     2191.57    138.17 o 
  10  14   5      385.57      249.15     79.49 o 
  11  14   5      974.41      961.56    116.67 o 
   1  15   5      555.53      518.38     63.83 o 
   2  15   5     1729.72     1948.92    135.99 o 
   3  15   5       11.99       80.62     50.72 o 
   4  15   5     1493.99     1132.56    126.27 o 
   5  15   5      787.52      807.26     88.13 o 
   6  15   5      689.43      519.12     95.92 o 
   7  15   5     1039.81      712.16    107.12 o 
   8  15   5     1539.71     1626.20    131.83 o 
   9  15   5    13247.23    14032.47    484.96 o 
   0  16   5     5064.60     4901.17    207.13 o 
   1  16   5     3838.84     3667.90    112.89 o 
   2  16   5     3250.19     3300.98    170.92 o 
   3  16   5     1590.46     1447.02     97.51 o 
   4  16   5      703.14      682.21     79.07 o 
   5  16   5      588.00      456.43     72.04 o 
   6  16   5     2327.99     1976.49    215.85 o 
   7  16   5     4854.81     4364.69    332.04 o 
   1  17   5     6278.49     5770.10    407.55 o 
   2  17   5      113.05      171.72     68.15 o 
   3  17   5     2764.87     2704.09    200.72 o 
   4  17   5      525.78      519.37    104.47 o 
   5  17   5      259.45      338.08     89.46 o 
   0   0   6    31593.75    28119.28    747.64 o 
   1   0   6     2654.34     2504.03     93.64 o 
   2   0   6      315.23      364.85     42.85 o 
   3   0   6    88825.41    85222.93   1451.81 o 
   4   0   6     3532.83     3680.20    116.20 o 
   5   0   6      932.25      584.95     63.47 o 
   6   0   6    49737.94    50255.66    693.59 o 
   7   0   6    50131.87    49498.26    887.88 o 
   8   0   6    19103.52    18524.25    479.57 o 
   9   0   6     2218.16     2245.78    259.53 o 
  10   0   6     1785.20     2224.08    253.72 o 
  11   0   6     8343.54     8453.09    388.09 o 
  12   0   6     3924.79     3710.31    461.28 o 
  13   0   6     1292.56     1516.07    247.70 o 
  14   0   6       44.18       98.10    152.60 o 
  15   0   6     4574.02     5123.83    709.10 o 
  16   0   6      216.45      240.18    114.46 o 
  17   0   6    10633.91    11438.73    666.74 o 
   1   1   6     2734.93     2692.30     66.92 o 
   2   1   6       32.70       51.65     16.53 o 
   3   1   6    12848.34    10956.97    212.81 o 
   4   1   6    11541.12    11412.60    237.53 o 
   5   1   6     2087.14     2085.78    109.83 o 
   6   1   6     9123.98    10401.56    226.43 o 
   7   1   6      619.91      527.91     73.21 o 
   8   1   6     1756.85     1498.10    122.60 o 
   9   1   6     4659.08     4523.46    212.99 o 
  10   1   6     9949.58    10083.36    300.65 o 
  11   1   6    17017.67    17278.02    401.73 o 
  12   1   6        7.39      184.70    138.40 o 
  13   1   6     1730.29     1624.23    150.27 o 
  14   1   6     2154.03     2476.96    250.44 o 
  15   1   6     4642.10     4793.20    238.50 o 
  16   1   6     1703.44     1657.34    249.93 o 
  17   1   6       18.14      109.76     74.74 o 
   0   2   6     8641.21     8588.00    198.37 o 
   1   2   6     1301.84     1492.30     56.86 o 
   2   2   6      629.71      706.03     25.49 o 
   3   2   6    37629.42    36187.65    376.18 o 
   4   2   6      579.38      516.80     30.56 o 
   5   2   6     5084.37     5595.73    169.21 o 
   6   2   6     2080.61     1842.13     97.21 o 
   7   2   6    22576.82    23438.81    372.65 o 
   8   2   6        4.59       23.48     48.17 o 
   9   2   6     2566.25     2829.27    122.64 o 
  10   2   6      456.58      463.17     83.67 o 
  11   2   6       13.95      116.11     62.91 o 
  12   2   6     2656.40     2545.94    209.26 o 
  13   2   6    15144.46    15564.68    381.64 o 
  14   2   6      315.77      335.28     98.96 o 
  15   2   6     1502.98     1870.73    151.28 o 
  16   2   6      753.19      480.53    105.77 o 
  17   2   6     4053.26     4638.58    390.07 o 
   1   3   6       87.90       62.77     25.02 o 
   2   3   6       37.93      151.64     29.03 o 
   3   3   6    52194.52    52690.13    642.86 o 
   4   3   6       10.73       92.28     33.69 o 
   5   3   6    46892.39    48634.19    600.94 o 
   6   3   6      726.15      587.66     79.06 o 
   7   3   6     3928.58     3198.02    136.48 o 
   8   3   6     2103.87     2010.78    146.98 o 
   9   3   6     6156.43     5141.73    191.20 o 
  10   3   6    22019.60    23093.17    471.15 o 
  11   3   6    17446.95    16865.11    380.56 o 
  12   3   6     3942.74     4328.87    331.13 o 
  13   3   6       19.41       38.67     74.44 o 
  14   3   6      549.97      507.90    109.49 o 
  15   3   6     9591.74     9300.56    275.72 o 
  16   3   6     4518.00     4118.17    332.75 o 
  17   3   6      690.98      833.71    142.45 o 
   0   4   6     5168.72     4683.04    166.53 o 
   1   4   6       19.76       42.71     31.03 o 
   2   4   6      155.10      132.03     27.34 o 
   3   4   6     1647.43     1839.05     65.51 o 
   4   4   6     1718.28     1520.17     51.93 o 
   5   4   6     9415.56     8790.34    165.31 o 
   6   4   6    14568.05    14605.55    285.48 o 
   7   4   6     7315.77     8072.97    193.01 o 
   8   4   6     7468.08     7864.86    256.18 o 
   9   4   6       44.25      192.02     52.25 o 
  10   4   6      329.41      392.43     81.01 o 
  11   4   6       21.36      112.57     81.90 o 
  12   4   6     2713.83     2748.77    200.61 o 
  13   4   6    10764.55    10882.02    417.60 o 
  14   4   6     4078.69     4602.29    215.13 o 
  15   4   6     1077.76      911.33    148.32 o 
  16   4   6       61.75       87.22     68.51 o 
  17   4   6       68.03      103.25    110.62 o 
   1   5   6     5289.43     5004.92    132.20 o 
   2   5   6    18842.37    19036.73    267.02 o 
   3   5   6     4329.08     4386.44    130.19 o 
   4   5   6    27888.10    27998.34    470.32 o 
   5   5   6    95392.27    95981.30   1327.17 o 
   6   5   6      597.63      442.09     48.16 o 
   7   5   6     2738.30     2497.94    139.10 o 
   8   5   6    17647.52    18285.26    414.91 o 
   9   5   6    35211.46    35367.12    895.37 o 
  10   5   6    12589.27    13003.83    396.36 o 
  11   5   6      437.81      506.10    102.55 o 
  12   5   6      310.71      242.53     70.20 o 
  13   5   6     2537.13     2467.89    184.29 o 
  14   5   6      445.54      422.48     98.31 o 
  15   5   6     3353.18     3221.64    263.15 o 
  16   5   6      318.91      393.76     94.90 o 
  17   5   6       10.36      201.07     74.69 o 
   0   6   6       98.13      207.89    143.93 o 
   1   6   6    15412.61    15166.16    289.12 o 
   2   6   6     4659.64     5260.87    111.90 o 
   3   6   6     8335.25     7646.53    172.39 o 
   4   6   6      271.64      302.40     41.45 o 
   5   6   6       51.52       39.69     32.39 o 
   6   6   6     4876.79     4558.97    154.77 o 
   7   6   6     2675.36     2870.21    147.90 o 
   8   6   6     1688.85     1939.48    143.67 o 
   9   6   6    15603.15    15683.89    456.78 o 
  10   6   6       11.81      100.36     70.27 o 
  11   6   6      817.07     1078.24     98.39 o 
  12   6   6     1963.88     2060.38    171.96 o 
  13   6   6      695.87      657.94    106.66 o 
  14   6   6      257.62      228.41     76.96 o 
  15   6   6     2534.25     2434.08    232.73 o 
  16   6   6      343.82      293.27     87.28 o 
   1   7   6    11422.31    11409.27    237.08 o 
   2   7   6       49.28       59.56     42.91 o 
   3   7   6    30024.05    29876.08    327.13 o 
   4   7   6      366.81      607.99     55.31 o 
   5   7   6    19763.57    19512.37    361.27 o 
   6   7   6     9791.64     9104.55    192.22 o 
   7   7   6      548.70      587.16     57.51 o 
   8   7   6       90.70      156.79     47.63 o 
   9   7   6       45.55       35.07     58.73 o 
  10   7   6     3418.86     3242.60    118.63 o 
  11   7   6        6.38       61.83     76.04 o 
  12   7   6      774.40      904.83    147.79 o 
  13   7   6     1184.04     1366.25    208.53 o 
  14   7   6       82.92      209.75     82.52 o 
  15   7   6     4993.70     4690.43    242.27 o 
  16   7   6       19.10       52.82     84.45 o 
   0   8   6     1716.53     1616.03    163.18 o 
   1   8   6     1318.32     1388.23     92.49 o 
   2   8   6       13.54       61.35     35.66 o 
   3   8   6     7934.27     8191.32    150.62 o 
   4   8   6     1123.36      928.50    147.83 o 
   5   8   6    16950.30    17195.05    319.49 o 
   6   8   6     5387.58     5170.13     99.64 o 
   7   8   6     4476.43     4422.74     89.39 o 
   8   8   6     5298.44     5272.83    102.33 o 
   9   8   6     6704.30     6353.03    127.92 o 
  10   8   6      650.91      923.91     93.78 o 
  11   8   6      129.34       97.36     65.43 o 
  12   8   6     2947.17     2804.53    250.12 o 
  13   8   6    16465.08    17118.03    326.34 o 
  14   8   6     4257.86     4303.35    181.47 o 
  15   8   6      444.63      240.37     89.51 o 
   1   9   6      277.82      478.34     55.37 o 
   2   9   6     3598.58     3428.23     64.41 o 
   3   9   6      290.35      202.04     43.09 o 
   4   9   6    12609.26    12635.96    294.10 o 
   5   9   6     5825.38     5886.08    106.82 o 
   6   9   6        1.63       58.78     64.66 o 
   7   9   6     2282.37     2466.16     81.34 o 
   8   9   6     7341.98     6773.94    178.83 o 
   9   9   6    17637.80    17473.09    328.31 o 
  10   9   6     4496.08     4493.31    150.05 o 
  11   9   6      216.19      305.49     67.57 o 
  12   9   6     2242.21     1887.15    185.50 o 
  13   9   6     1969.52     1619.21    200.23 o 
  14   9   6     2969.66     2815.18    245.55 o 
  15   9   6     2808.25     2363.39    253.12 o 
   0  10   6       14.31       72.92    115.67 o 
   1  10   6      446.70      509.03     81.04 o 
   2  10   6     6174.28     6085.56    129.72 o 
   3  10   6     6743.88     6900.18    156.32 o 
   4  10   6      274.46      234.70     50.82 o 
   5  10   6     1716.43     1764.30     95.48 o 
   6  10   6     4514.40     4519.48     86.05 o 
   7  10   6    36997.05    36863.34    683.45 o 
   8  10   6     4710.65     5123.92    117.64 o 
   9  10   6        2.87       19.81     52.49 o 
  10  10   6      164.33      144.75     48.64 o 
  11  10   6     4175.84     4132.98    126.17 o 
  12  10   6     2192.51     2087.49    130.30 o 
  13  10   6     4177.51     4266.15    266.79 o 
  14  10   6       92.23       77.21     65.96 o 
   1  11   6    20650.04    20459.92    460.71 o 
   2  11   6      125.29      185.74     53.45 o 
   3  11   6      245.43      252.73     55.04 o 
   4  11   6      734.82      736.63     69.63 o 
   5  11   6      112.34       92.88     50.93 o 
   6  11   6        6.49        8.28     42.13 o 
   7  11   6     4627.88     4493.30     83.81 o 
   8  11   6      354.40      246.98     58.76 o 
   9  11   6     1397.77     1237.99    128.31 o 
  10  11   6        0.17       82.39     70.36 o 
  11  11   6        7.23       77.92     72.43 o 
  12  11   6      333.50      245.94     64.04 o 
  13  11   6     1416.68     1383.20    117.10 o 
   0  12   6     6336.92     6029.37    216.46 o 
   1  12   6     4276.25     4792.95    131.23 o 
   2  12   6     1552.27     1557.91     93.18 o 
   3  12   6     7212.65     6671.87    166.08 o 
   4  12   6     1341.80     1290.17     97.45 o 
   5  12   6       17.15       75.51     77.03 o 
   6  12   6     4379.03     4153.76    116.58 o 
   7  12   6     3781.20     3650.56    217.75 o 
   8  12   6     3570.22     3693.55    135.19 o 
   9  12   6     2644.22     2577.59    175.33 o 
  10  12   6       31.66       83.10     61.40 o 
  11  12   6      136.58      226.60     60.80 o 
  12  12   6      274.52      405.12     77.94 o 
  13  12   6        0.66      139.97     81.23 o 
   1  13   6    19710.59    19600.56    498.11 o 
   2  13   6     2373.96     2498.75    136.66 o 
   3  13   6     3403.89     3522.98    161.95 o 
   4  13   6     4675.89     4622.79    113.70 o 
   5  13   6      355.61      424.19     63.73 o 
   6  13   6       54.99      189.17     47.18 o 
   7  13   6        0.28       60.45     64.59 o 
   8  13   6     1287.33     1107.17    116.31 o 
   9  13   6      165.98      220.48     66.17 o 
  10  13   6     2076.54     1850.49    145.97 o 
  11  13   6     6192.98     5792.11    275.22 o 
   0  14   6      613.16      491.16     97.54 o 
   1  14   6     1989.55     1923.05    148.11 o 
   2  14   6      932.59      568.89     81.67 o 
   3  14   6      329.14      327.49     57.11 o 
   4  14   6      155.44      160.73     63.78 o 
   5  14   6       75.12      193.66     54.87 o 
   6  14   6     5123.47     5139.10    299.75 o 
   7  14   6     6692.63     7003.23    333.32 o 
   8  14   6     1492.03     1411.80     97.45 o 
   9  14   6     1308.85     1155.70    113.82 o 
  10  14   6      110.30      147.95     81.83 o 
   1  15   6      191.38      125.53     68.37 o 
   2  15   6      152.34      176.66     61.65 o 
   3  15   6      243.85      349.15     56.70 o 
   4  15   6      369.18      291.41     76.41 o 
   5  15   6     5461.26     5814.71    313.87 o 
   6  15   6      846.51      909.76    115.07 o 
   7  15   6       38.02      160.52     59.08 o 
   8  15   6       26.85      144.11     71.68 o 
   9  15   6     6444.71     6840.27    354.43 o 
   0  16   6       66.46      348.66    126.30 o 
   1  16   6     4523.84     4572.61    152.45 o 
   2  16   6        2.96       -1.69     61.01 o 
   3  16   6     1050.67      919.97     82.61 o 
   4  16   6      612.67      790.84     91.23 o 
   5  16   6      743.70      724.68     90.76 o 
   6  16   6     1315.15     1141.47    123.80 o 
   7  16   6     2626.90     2614.73    142.78 o 
   1  17   6     4153.84     3780.41    120.36 o 
   2  17   6     4701.31     4455.31    212.65 o 
   3  17   6     1276.57     1024.56    111.86 o 
   4  17   6     4561.37     4250.19    389.85 o 
   1   1   7    14276.53    13088.28    205.67 o 
   2   1   7       13.58       38.24     39.18 o 
   3   1   7     8135.32     7374.12    167.49 o 
   4   1   7    26944.32    27132.16    464.43 o 
   5   1   7    86808.59    88763.48   1227.50 o 
   6   1   7    18767.32    18262.10    272.04 o 
   7   1   7     1790.71     1613.39    118.23 o 
   8   1   7    24295.78    23906.96    369.36 o 
   9   1   7     7002.35     6725.04    299.85 o 
  10   1   7     3030.00     3234.18    164.75 o 
  11   1   7     1136.67     1170.38    102.02 o 
  12   1   7       11.25       51.17     65.80 o 
  13   1   7     5515.47     5637.10    130.06 o 
  14   1   7       20.91      -73.81    168.49 o 
  15   1   7     3871.54     4150.98    397.41 o 
  16   1   7      101.35      229.65     81.98 o 
  17   1   7        3.68      393.97     84.93 o 
   0   2   7    21440.67    19185.33    546.68 o 
   1   2   7     4226.03     4032.47    135.12 o 
   2   2   7      941.96     1130.40     32.29 o 
   3   2   7     1051.42     1175.46     81.69 o 
   4   2   7    41396.28    44687.16    520.31 o 
   5   2   7    32557.33    33319.02    445.31 o 
   6   2   7     9496.77     9044.71    289.68 o 
   7   2   7     8992.64     8722.96    212.82 o 
   8   2   7      260.88      336.21     70.89 o 
   9   2   7    10595.59    10336.60    336.60 o 
  10   2   7      590.98      597.42    111.08 o 
  11   2   7      658.14      582.63     96.28 o 
  12   2   7     1502.39     1478.79    115.05 o 
  13   2   7    22529.24    22697.22    754.96 o 
  14   2   7     5260.80     5613.02    251.52 o 
  15   2   7      661.03      647.35    101.56 o 
  16   2   7      143.53      242.17     82.15 o 
  17   2   7     1256.93     1271.69    190.80 o 
   1   3   7     3346.89     3711.34    121.77 o 
   2   3   7    10987.05     9923.49    151.76 o 
   3   3   7     8731.16     7348.16    154.52 o 
   4   3   7     4328.45     4292.82    225.77 o 
   5   3   7      487.55      445.14     41.24 o 
   6   3   7     2129.68     1949.55    149.28 o 
   7   3   7    16478.85    18023.15    391.89 o 
   8   3   7     2063.54     1907.46    173.02 o 
   9   3   7     3830.81     3769.17    243.39 o 
  10   3   7     5110.89     4980.52    156.38 o 
  11   3   7    14281.92    14735.88    341.44 o 
  12   3   7       30.49       78.00     63.83 o 
  13   3   7       55.37      157.45     73.09 o 
  14   3   7     1158.26     1258.49    154.50 o 
  15   3   7     7275.88     8123.90    476.89 o 
  16   3   7     4183.08     4307.45    297.76 o 
  17   3   7      520.55      602.52    130.77 o 
   0   4   7      283.45       83.55     64.35 o 
   1   4   7    10169.96    11075.35    168.27 o 
   2   4   7     2585.76     3168.52    103.55 o 
   3   4   7    18004.93    18186.12    272.65 o 
   4   4   7     3859.88     4076.95    132.09 o 
   5   4   7     4116.71     4432.37    234.79 o 
   6   4   7    11256.22    11132.46    307.43 o 
   7   4   7    35781.17    36575.62    551.62 o 
   8   4   7     4497.73     4095.16    110.68 o 
   9   4   7     1889.24     1692.73    148.61 o 
  10   4   7     7324.97     7066.28    385.15 o 
  11   4   7     2311.86     2146.51    221.00 o 
  12   4   7        3.32      241.81     71.17 o 
  13   4   7    10611.10    10846.73    376.53 o 
  14   4   7     1141.85     1027.32    120.55 o 
  15   4   7     1156.80     1218.50    165.41 o 
  16   4   7     1408.64     1587.10    172.39 o 
  17   4   7     2651.93     2049.81    287.36 o 
   1   5   7      689.41      626.54     21.30 o 
   2   5   7      152.21      163.87     31.69 o 
   3   5   7      460.43      726.88     48.43 o 
   4   5   7     4075.14     3112.35     97.48 o 
   5   5   7     1874.58     1720.44     78.91 o 
   6   5   7       12.15       57.52     36.73 o 
   7   5   7     6197.16     5793.47    172.07 o 
   8   5   7     2756.01     3070.41    105.15 o 
   9   5   7       14.83      173.32     61.18 o 
  10   5   7     6352.10     6503.85    251.73 o 
  11   5   7     3750.34     4428.85    186.09 o 
  12   5   7      541.41      439.95     92.55 o 
  13   5   7      329.95      417.30     72.74 o 
  14   5   7      348.21      433.12     67.89 o 
  15   5   7      294.72      446.08     81.11 o 
  16   5   7       77.70      153.27     89.59 o 
   0   6   7      646.63     1012.55     41.89 o 
   1   6   7      105.45       63.19     21.71 o 
   2   6   7     5360.33     5455.18    158.38 o 
   3   6   7    42038.63    41215.38    474.82 o 
   4   6   7       69.74       63.65     31.02 o 
   5   6   7     3875.69     3600.87    119.26 o 
   6   6   7    18580.80    17400.48    365.65 o 
   7   6   7    24796.38    24960.79    368.20 o 
   8   6   7    17894.22    18061.51    314.92 o 
   9   6   7     9506.97     9334.80    310.75 o 
  10   6   7      367.78      339.98     73.89 o 
  11   6   7     3161.93     3697.27    259.65 o 
  12   6   7      235.16      294.03     81.20 o 
  13   6   7      289.74      371.71     86.60 o 
  14   6   7        4.19       67.39    116.57 o 
  15   6   7     1615.42     1547.16    166.95 o 
  16   6   7      369.02      383.47    107.96 o 
   1   7   7     9174.89     8418.99    188.49 o 
   2   7   7    36884.85    35827.41    478.75 o 
   3   7   7    34882.93    35730.33    387.79 o 
   4   7   7     2940.12     3166.75    106.42 o 
   5   7   7     3214.63     3170.07     67.33 o 
   6   7   7      142.03      167.21     34.65 o 
   7   7   7      953.82     1049.87     89.51 o 
   8   7   7     3591.71     3677.64    118.38 o 
   9   7   7        2.81       62.08     75.17 o 
  10   7   7    11484.55    11378.70    229.72 o 
  11   7   7     8351.94     8632.83    240.35 o 
  12   7   7     8678.43     8745.98    304.61 o 
  13   7   7      108.27       95.40     74.90 o 
  14   7   7     1124.16      840.17    106.64 o 
  15   7   7     8602.10     8808.72    322.60 o 
  16   7   7     2859.34     2568.78    258.14 o 
   0   8   7     1296.19      749.18    143.20 o 
   1   8   7      311.51      271.40     51.28 o 
   2   8   7     3403.47     3600.36    126.61 o 
   3   8   7    21253.64    21776.23    285.48 o 
   4   8   7       94.58       62.69     32.61 o 
   5   8   7     4117.68     4153.23    112.98 o 
   6   8   7      999.23     1144.20     81.09 o 
   7   8   7     1734.30     1428.14     98.73 o 
   8   8   7     2850.75     2569.83     91.42 o 
   9   8   7     6352.67     6259.68    133.72 o 
  10   8   7      191.40      262.84     51.88 o 
  11   8   7      471.10      615.19     73.08 o 
  12   8   7      272.63      290.00     90.12 o 
  13   8   7     1911.26     1869.52    180.74 o 
  14   8   7      183.72      142.94    108.89 o 
  15   8   7     2838.47     2216.63    228.88 o 
   1   9   7     3431.75     3349.45    112.84 o 
   2   9   7     2790.23     3062.26     75.52 o 
   3   9   7     9161.58    10002.11    212.18 o 
   4   9   7     2510.24     2708.85     79.31 o 
   5   9   7    14461.23    15047.64    294.05 o 
   6   9   7     1770.44     1689.12     86.43 o 
   7   9   7     1745.22     1720.26     91.94 o 
   8   9   7     2244.24     2294.03    134.49 o 
   9   9   7    16255.36    16237.34    306.79 o 
  10   9   7     1593.39     1716.42    116.56 o 
  11   9   7     6830.30     7000.48    278.88 o 
  12   9   7     4897.72     5007.42    233.47 o 
  13   9   7      396.19      353.86     82.73 o 
  14   9   7      985.56      892.72    173.12 o 
  15   9   7     3284.45     2370.02    287.15 o 
   0  10   7      204.81      204.98     86.56 o 
   1  10   7     1999.29     2044.22    134.22 o 
   2  10   7      152.25      232.13     57.06 o 
   3  10   7     4900.88     4662.89    110.22 o 
   4  10   7        6.38      122.80     41.55 o 
   5  10   7     4017.47     3923.34    162.17 o 
   6  10   7     3344.64     3400.28    110.74 o 
   7  10   7     6629.54     6449.20    164.77 o 
   8  10   7     1404.35     1214.13     91.45 o 
   9  10   7      173.39      170.76     62.77 o 
  10  10   7     1350.19     1092.56     99.89 o 
  11  10   7     9479.12     9304.23    210.18 o 
  12  10   7     2329.09     2241.99    156.56 o 
  13  10   7     1714.98     2003.00    164.37 o 
  14  10   7      326.21      348.94     78.45 o 
   1  11   7       60.62      216.90     64.22 o 
   2  11   7     3879.59     3885.32    254.89 o 
   3  11   7     7172.73     6939.74    176.15 o 
   4  11   7     6119.23     6397.49    191.91 o 
   5  11   7    28007.00    28663.67    549.25 o 
   6  11   7      654.24      704.57     76.91 o 
   7  11   7     3269.34     3049.13     94.18 o 
   8  11   7      353.56      451.24     55.92 o 
   9  11   7     9604.37     9882.86    307.75 o 
  10  11   7     5499.46     5639.24    264.71 o 
  11  11   7       25.57      177.58     57.44 o 
  12  11   7        0.52       87.83     62.88 o 
  13  11   7      502.67      478.42    117.64 o 
   0  12   7    24963.42    25565.46    547.15 o 
   1  12   7    18438.55    19920.59    328.28 o 
   2  12   7       30.42       15.38    122.05 o 
   3  12   7     9179.02     9479.62    232.60 o 
   4  12   7     2683.49     2799.82    159.99 o 
   5  12   7       25.56        7.15     80.12 o 
   6  12   7      326.36      199.93     69.84 o 
   7  12   7       76.90       40.46     64.77 o 
   8  12   7      757.64      797.09     88.32 o 
   9  12   7       64.07      183.65     77.94 o 
  10  12   7      700.07      712.86     89.56 o 
  11  12   7     2407.61     2272.91    194.54 o 
  12  12   7     1463.84     1146.75    141.22 o 
   1  13   7      132.74      116.83     91.39 o 
   2  13   7      230.85      113.73     59.90 o 
   3  13   7     1292.42     1239.25    121.05 o 
   4  13   7     1191.61     1249.94    116.30 o 
   5  13   7      357.15      306.60     72.51 o 
   6  13   7       47.58      195.57     79.24 o 
   7  13   7        6.31      179.14     62.54 o 
   8  13   7      389.81      473.63     80.54 o 
   9  13   7     3430.14     3749.05    234.34 o 
  10  13   7        6.32      133.93     79.96 o 
  11  13   7      516.77      501.45    100.77 o 
   0  14   7      811.34      914.43    139.78 o 
   1  14   7     8843.89     9161.23    246.26 o 
   2  14   7       84.23      196.00     57.34 o 
   3  14   7     4245.09     4244.37    185.88 o 
   4  14   7     3204.93     2960.42    182.65 o 
   5  14   7     2462.91     2540.63    173.80 o 
   6  14   7     1829.59     1704.17    138.18 o 
   7  14   7     1173.82     1315.40    106.37 o 
   8  14   7     1926.60     1735.03    120.26 o 
   9  14   7       11.98      122.20     59.00 o 
  10  14   7      878.19      707.32    108.68 o 
   1  15   7      609.26      597.17     78.48 o 
   2  15   7      641.79      537.31     65.84 o 
   3  15   7       18.33      142.72     53.98 o 
   4  15   7     2263.67     2022.77    134.95 o 
   5  15   7      462.36      302.94     55.17 o 
   6  15   7      312.79      401.39     59.66 o 
   7  15   7     3631.90     3083.24    208.40 o 
   8  15   7     6246.86     5907.79    316.69 o 
   0  16   7     1298.94     1267.42    154.95 o 
   1  16   7     2174.90     2683.71    138.30 o 
   2  16   7       11.38      104.48     54.69 o 
   3  16   7      260.32      266.40     65.02 o 
   4  16   7       49.61      221.91     79.74 o 
   5  16   7      571.01      760.24     83.37 o 
   6  16   7     3862.95     3566.58    233.79 o 
   1  17   7     7286.39     6977.94    302.64 o 
   2  17   7     3259.03     3140.45    143.14 o 
   3  17   7     1301.77     1311.43    120.66 o 
   0   0   8     2862.03     2879.49    195.02 o 
   1   0   8    23805.77    23773.99    448.45 o 
   2   0   8     7122.06     5807.28    191.29 o 
   3   0   8    90206.28    93024.20   1267.52 o 
   4   0   8     1593.81     1472.80    191.16 o 
   5   0   8     8395.31     7349.17    364.14 o 
   6   0   8    70998.13    73888.63   1007.41 o 
   7   0   8    42364.69    42388.69    884.31 o 
   8   0   8    13768.57    13810.05    831.64 o 
   9   0   8      150.14      191.38     77.21 o 
  10   0   8     1913.52     1989.41    243.55 o 
  11   0   8     2459.34     2524.78    249.08 o 
  12   0   8     2544.75     2517.56    345.57 o 
  13   0   8        2.56       23.74    144.01 o 
  14   0   8       27.46       -9.73    140.50 o 
  15   0   8    10023.46    10120.41    633.79 o 
  16   0   8      197.22      106.70    122.93 o 
  17   0   8     2357.68     2412.92    302.15 o 
   1   1   8      480.96      584.16     46.42 o 
   2   1   8     9905.13     9403.81    169.52 o 
   3   1   8    54091.94    55058.62    614.71 o 
   4   1   8     5877.42     5661.28    161.29 o 
   5   1   8     2789.18     3497.84    138.32 o 
   6   1   8     2270.56     2013.14    111.91 o 
   7   1   8     2928.80     3166.73    134.51 o 
   8   1   8       60.54       36.19     62.79 o 
   9   1   8     1795.88     1662.30    141.17 o 
  10   1   8     3372.55     3739.27    119.69 o 
  11   1   8     5833.31     5920.44    137.60 o 
  12   1   8     2505.57     3060.84    223.31 o 
  13   1   8      487.18      571.05    100.80 o 
  14   1   8     1148.10     1010.49    144.35 o 
  15   1   8     1571.47     1581.35    225.81 o 
  16   1   8     1292.73     1402.97    204.08 o 
  17   1   8     1248.59     1582.04    239.28 o 
   0   2   8    11193.12    10862.69    218.57 o 
   1   2   8      318.35      416.32     37.76 o 
   2   2   8       59.76       55.29     32.02 o 
   3   2   8    19671.66    19053.26    241.81 o 
   4   2   8    29321.57    31605.84    433.39 o 
   5   2   8     2764.97     2785.35    104.25 o 
   6   2   8     1651.13     1547.89     55.29 o 
   7   2   8     3380.43     3268.01    139.47 o 
   8   2   8     1275.19     1349.54    100.83 o 
   9   2   8       30.52       26.02     74.69 o 
  10   2   8     3186.06     3193.39    240.77 o 
  11   2   8        3.76      176.96     92.25 o 
  12   2   8       91.10       77.28     99.71 o 
  13   2   8     3551.97     3929.94    149.18 o 
  14   2   8     1635.98     1326.69    162.32 o 
  15   2   8     4734.17     4534.11    369.66 o 
  16   2   8       77.68      383.93    163.24 o 
  17   2   8     1257.16     1263.87    203.35 o 
   1   3   8      106.29      295.88     41.69 o 
   2   3   8    62097.11    60796.49    550.68 o 
   3   3   8    13534.54    12943.09    198.26 o 
   4   3   8        1.21       84.00     28.67 o 
   5   3   8    24634.58    24593.05    509.19 o 
   6   3   8    11945.01    12133.47    263.94 o 
   7   3   8     7064.53     7086.13    192.71 o 
   8   3   8     1012.69     1014.15     95.98 o 
   9   3   8       64.54       99.35     74.30 o 
  10   3   8     1925.78     2370.92    199.94 o 
  11   3   8    13056.85    13254.15    250.33 o 
  12   3   8     3389.07     3586.87    168.59 o 
  13   3   8      143.28      127.47     90.33 o 
  14   3   8     1457.82     1683.04    164.15 o 
  15   3   8     4548.77     4752.97    284.24 o 
  16   3   8     1235.02     1139.20    137.60 o 
  17   3   8     2514.65     2026.54    288.81 o 
   0   4   8     1058.27     1446.71    117.72 o 
   1   4   8       47.72      109.20     32.81 o 
   2   4   8     1817.54     1580.28     72.97 o 
   3   4   8     4952.96     4933.76    141.68 o 
   4   4   8     8356.21     8238.61    168.10 o 
   5   4   8    13103.46    12177.98    269.36 o 
   6   4   8     4274.07     4216.28    162.38 o 
   7   4   8     5251.33     5314.99    177.63 o 
   8   4   8     3037.44     3159.03    104.61 o 
   9   4   8      230.94      242.88     69.93 o 
  10   4   8      631.53      456.29     87.44 o 
  11   4   8     9672.76    10684.94    425.40 o 
  12   4   8     3445.92     3880.81    234.62 o 
  13   4   8    21097.23    21389.40    576.03 o 
  14   4   8       75.62      168.91     76.70 o 
  15   4   8       89.79      191.61    132.62 o 
  16   4   8       54.93      185.18     94.29 o 
   1   5   8     8427.89     8738.53    142.17 o 
   2   5   8     7388.28     7273.08    193.70 o 
   3   5   8     4453.89     3766.32    115.63 o 
   4   5   8    48657.10    48629.33    577.44 o 
   5   5   8    54026.47    54454.86    687.68 o 
   6   5   8     9392.10    10047.67    238.23 o 
   7   5   8       37.13      129.07     53.26 o 
   8   5   8    17766.85    17573.67    306.05 o 
   9   5   8    19968.72    20036.65    432.28 o 
  10   5   8    13387.21    13647.95    305.79 o 
  11   5   8      492.68      392.71     81.81 o 
  12   5   8      278.88      370.05     70.96 o 
  13   5   8     5113.86     5286.25    203.40 o 
  14   5   8     1506.64     1177.81    171.17 o 
  15   5   8      340.12      300.48     87.48 o 
  16   5   8       21.36      138.38     89.01 o 
   0   6   8    11034.09    11046.38    288.22 o 
   1   6   8     7729.94     7352.83    137.80 o 
   2   6   8     1334.51     1475.42     60.88 o 
   3   6   8      297.18      186.56     33.95 o 
   4   6   8     4606.21     4537.07    135.20 o 
   5   6   8      249.89      253.00     37.10 o 
   6   6   8        0.98       67.50     42.38 o 
   7   6   8      119.88      109.21     44.12 o 
   8   6   8      764.12      703.87     90.40 o 
   9   6   8      238.84      323.89     52.76 o 
  10   6   8     2642.30     2549.66    182.56 o 
  11   6   8      165.80      180.95     71.31 o 
  12   6   8        3.62       48.85     82.37 o 
  13   6   8      152.22      212.98    133.14 o 
  14   6   8     5267.08     5585.84    179.75 o 
  15   6   8     1891.78     1928.34    184.07 o 
  16   6   8      539.57      662.21    120.54 o 
   1   7   8      791.51      772.14     55.61 o 
   2   7   8       58.58       74.05     32.99 o 
   3   7   8    27491.75    28446.39    372.08 o 
   4   7   8     3541.61     3921.99     56.02 o 
   5   7   8     7560.33     7637.77    225.90 o 
   6   7   8      133.20      142.33     51.09 o 
   7   7   8     3127.70     3505.82     76.54 o 
   8   7   8      893.42      876.19     99.61 o 
   9   7   8     3933.57     3767.52    105.56 o 
  10   7   8     1317.83     1260.98     94.84 o 
  11   7   8        6.01      102.79     91.37 o 
  12   7   8        4.67      169.07     71.50 o 
  13   7   8     1284.87     1430.22    157.83 o 
  14   7   8      446.75      451.31     84.66 o 
  15   7   8     1957.04     2020.69    245.96 o 
   0   8   8    33682.88    35302.07    988.96 o 
   1   8   8     6026.33     5792.25    162.76 o 
   2   8   8       89.23      104.96     27.28 o 
   3   8   8     1409.04     1584.90    107.53 o 
   4   8   8    11285.22    11625.12    237.73 o 
   5   8   8     3961.44     4087.41     70.26 o 
   6   8   8       37.00      115.33     36.66 o 
   7   8   8      751.59      705.75     70.82 o 
   8   8   8        1.36      118.09     46.29 o 
   9   8   8     5850.27     6020.70    150.62 o 
  10   8   8     6012.47     6464.34    136.84 o 
  11   8   8       92.49       94.55     60.29 o 
  12   8   8     1129.99     1160.70    128.80 o 
  13   8   8    19241.21    20982.12    460.56 o 
  14   8   8     4043.23     4766.59    505.51 o 
  15   8   8      715.05      596.23    104.26 o 
   1   9   8      104.05      138.88     46.47 o 
   2   9   8     1086.57     1299.26    107.35 o 
   3   9   8       29.57       71.24     60.76 o 
   4   9   8     5084.90     5240.28    143.00 o 
   5   9   8     5699.07     5679.70    104.57 o 
   6   9   8      122.96      126.57     29.05 o 
   7   9   8       51.77      109.80     34.30 o 
   8   9   8     7717.44     7438.50    178.98 o 
   9   9   8    10595.47    10608.16    307.44 o 
  10   9   8     7319.98     7473.58    190.08 o 
  11   9   8     7070.42     6853.05    183.85 o 
  12   9   8     1660.89     1557.25    159.01 o 
  13   9   8      931.23     1043.92    139.21 o 
  14   9   8      976.54      815.04    123.83 o 
   0  10   8     3684.22     4381.67    228.79 o 
   1  10   8     1028.39     1162.66     83.43 o 
   2  10   8     5745.73     5945.86    111.33 o 
   3  10   8     2410.01     2465.75    121.44 o 
   4  10   8     1871.24     1893.81    119.45 o 
   5  10   8      205.08      189.15     48.20 o 
   6  10   8     4375.84     4054.93    115.84 o 
   7  10   8    15913.50    15647.83    382.29 o 
   8  10   8     2117.04     2197.89    158.61 o 
   9  10   8      951.12      894.71     91.92 o 
  10  10   8      353.03      321.79     78.01 o 
  11  10   8     3107.30     2451.87    181.22 o 
  12  10   8      185.72      265.47     63.29 o 
  13  10   8     1661.51     1334.00    151.51 o 
  14  10   8       12.02      184.87     64.49 o 
   1  11   8     6857.09     6860.43    171.39 o 
   2  11   8     4453.90     4401.51    115.41 o 
   3  11   8       37.80      101.24     65.26 o 
   4  11   8      387.04      417.62     55.53 o 
   5  11   8      106.94       49.10     78.13 o 
   6  11   8     1414.64     1598.79    116.91 o 
   7  11   8     5489.94     5869.54    228.36 o 
   8  11   8      410.85      498.80     62.69 o 
   9  11   8     1244.47     1063.73     96.70 o 
  10  11   8       73.56       53.38     79.00 o 
  11  11   8      557.08      612.37     76.83 o 
  12  11   8     1469.73     1401.67    138.40 o 
  13  11   8      397.05      348.05     80.39 o 
   0  12   8     1668.22     1887.41    196.89 o 
   1  12   8     5888.33     5267.21    248.97 o 
   2  12   8     1152.29     1148.45    103.29 o 
   3  12   8     5267.50     5585.33    121.82 o 
   4  12   8      514.22      435.35     67.86 o 
   5  12   8      326.32      317.13     75.77 o 
   6  12   8     4628.55     4753.35    235.38 o 
   7  12   8     2043.82     2056.41    157.24 o 
   8  12   8     3276.67     3104.40    218.23 o 
   9  12   8     2265.22     2147.78    195.89 o 
  10  12   8      125.32      161.22     63.14 o 
  11  12   8       13.47       75.97     83.73 o 
  12  12   8     1148.84      750.92    150.25 o 
   1  13   8     8060.96     8329.38    191.44 o 
   2  13   8    13204.20    13282.13    394.51 o 
   3  13   8     2744.09     3060.10    176.92 o 
   4  13   8      868.11      803.36     91.84 o 
   5  13   8      379.49      376.60     72.19 o 
   6  13   8      919.74      861.10    102.90 o 
   7  13   8      293.16      267.23    107.65 o 
   8  13   8      326.73      281.08     65.04 o 
   9  13   8      919.92      918.02     84.83 o 
  10  13   8      645.77      298.98     68.62 o 
  11  13   8     6337.53     5684.79    385.55 o 
   0  14   8      353.75      296.26     75.15 o 
   1  14   8       10.31      -26.91     80.79 o 
   2  14   8       68.19      105.95    105.65 o 
   3  14   8      190.31      229.26     61.52 o 
   4  14   8       42.05      126.06     60.59 o 
   5  14   8        8.35      238.71     65.90 o 
   6  14   8     5310.50     5112.74    226.31 o 
   7  14   8     6731.35     7338.83    272.18 o 
   8  14   8     1788.84     1856.28    135.97 o 
   9  14   8       65.44      251.01     64.65 o 
   1  15   8       73.41       42.80     90.35 o 
   2  15   8      580.29      463.24     69.45 o 
   3  15   8        0.66       35.62     68.93 o 
   4  15   8      896.45      787.20     84.73 o 
   5  15   8     2795.50     2508.42    195.35 o 
   6  15   8     1353.10     1103.37    116.35 o 
   7  15   8      172.89      357.24     91.33 o 
   8  15   8     1090.63      751.34    106.20 o 
   0  16   8     3191.97     3235.90    119.42 o 
   1  16   8      621.29      665.68     85.46 o 
   2  16   8        6.76      176.47     54.39 o 
   3  16   8      398.21      453.09     71.84 o 
   4  16   8     1876.98     1673.11    157.11 o 
   5  16   8      559.76      481.91     70.05 o 
   6  16   8     2231.38     1949.45    171.78 o 
   1  17   8     2127.89     2245.64    201.67 o 
   1   1   9     1664.33     2321.92     50.69 o 
   2   1   9     2543.81     2267.28     89.87 o 
   3   1   9    10259.24     9451.98    193.02 o 
   4   1   9    26261.43    25778.77    435.49 o 
   5   1   9    51252.79    52463.49    738.93 o 
   6   1   9     2885.69     2745.74    134.74 o 
   7   1   9      326.76      353.18     58.87 o 
   8   1   9    12225.99    11641.61    311.24 o 
   9   1   9      698.47      691.26    102.57 o 
  10   1   9     1597.25     1963.11    172.82 o 
  11   1   9      540.72      722.36     85.44 o 
  12   1   9       28.63      170.95     83.95 o 
  13   1   9     1524.87     1551.93    206.04 o 
  14   1   9       93.42       76.70     85.27 o 
  15   1   9      156.42      168.23     76.68 o 
  16   1   9      211.57      335.54     93.83 o 
  17   1   9      757.64      603.20    141.78 o 
   0   2   9     9540.17     9202.25    201.22 o 
   1   2   9    10721.65    10777.02    183.77 o 
   2   2   9      717.10     1176.93     43.62 o 
   3   2   9     3999.94     4921.25    131.53 o 
   4   2   9    21492.90    21965.20    347.42 o 
   5   2   9    16974.02    15312.01    326.43 o 
   6   2   9       34.20       26.80     49.57 o 
   7   2   9       22.65       99.55     65.85 o 
   8   2   9      653.47      721.66     69.27 o 
   9   2   9     3813.35     3761.42    118.56 o 
  10   2   9    14771.90    14762.73    325.79 o 
  11   2   9     6990.59     7092.80    449.60 o 
  12   2   9     1981.39     2215.51    189.18 o 
  13   2   9    14547.73    14955.52    440.35 o 
  14   2   9     7009.88     6898.08    331.14 o 
  15   2   9     3146.91     2768.39    268.33 o 
  16   2   9      217.29      386.70     86.32 o 
   1   3   9     1231.54     1479.82     49.33 o 
   2   3   9    18963.60    17391.22    228.32 o 
   3   3   9    12530.85    12006.54    188.48 o 
   4   3   9      805.90      792.79     61.60 o 
   5   3   9      162.95      136.26     52.20 o 
   6   3   9     2830.68     2638.84    117.59 o 
   7   3   9     5344.10     5721.24    177.77 o 
   8   3   9     1297.10     1469.18     61.16 o 
   9   3   9     6916.91     6388.13    198.93 o 
  10   3   9     3649.62     3613.46    231.10 o 
  11   3   9     8368.43     8376.77    255.86 o 
  12   3   9     4490.71     4409.43    209.17 o 
  13   3   9      575.00      822.40    115.58 o 
  14   3   9      529.48      452.51    151.83 o 
  15   3   9     4227.27     5319.56    382.76 o 
  16   3   9     2615.11     2294.98    244.51 o 
   0   4   9      105.76      229.73     60.26 o 
   1   4   9     8802.79     9541.86    163.55 o 
   2   4   9       11.85       64.09     27.22 o 
   3   4   9     9159.09     8506.76    146.13 o 
   4   4   9       61.36       95.48     45.93 o 
   5   4   9      181.50      142.13     30.03 o 
   6   4   9    14776.78    15670.61    333.96 o 
   7   4   9    14609.28    14548.38    313.27 o 
   8   4   9     4570.36     4112.34     99.12 o 
   9   4   9     1121.45      946.55     94.87 o 
  10   4   9     5728.45     5920.15    162.18 o 
  11   4   9      423.55      350.27     67.85 o 
  12   4   9      227.40      234.62     96.40 o 
  13   4   9     3382.73     3273.69    354.90 o 
  14   4   9     1339.75     1151.96    155.41 o 
  15   4   9     1675.97     1537.72    162.26 o 
  16   4   9     2887.32     2395.15    206.48 o 
   1   5   9      809.91      714.99     41.22 o 
   2   5   9      311.32      244.29     42.30 o 
   3   5   9      405.13      335.93     34.84 o 
   4   5   9    10436.01     9370.33    185.52 o 
   5   5   9      538.93      616.25     52.33 o 
   6   5   9     5992.54     5939.77    224.98 o 
   7   5   9      763.37      513.60     69.03 o 
   8   5   9      926.80      762.90     86.07 o 
   9   5   9      168.38      102.82     59.17 o 
  10   5   9      129.81      195.77     51.50 o 
  11   5   9     6237.15     5535.60    124.94 o 
  12   5   9      156.10      132.65     52.05 o 
  13   5   9     2754.73     2660.59    245.75 o 
  14   5   9       55.41      154.59    104.28 o 
  15   5   9      416.69      538.92    141.42 o 
  16   5   9       75.71      160.60    111.21 o 
   0   6   9     2893.87     2638.83    226.98 o 
   1   6   9    15994.48    15577.05    277.68 o 
   2   6   9    12234.94    12077.37    213.06 o 
   3   6   9    22968.72    21871.74    312.82 o 
   4   6   9     1584.01     1526.85     99.11 o 
   5   6   9    10633.15     9816.08    206.14 o 
   6   6   9    13191.38    13433.13    304.53 o 
   7   6   9     8111.40     8688.56    248.29 o 
   8   6   9      329.11      296.75     46.68 o 
   9   6   9     4663.69     4514.97    163.12 o 
  10   6   9     2508.68     2472.41    152.17 o 
  11   6   9     2284.70     2223.79    186.73 o 
  12   6   9      708.37      706.86    107.47 o 
  13   6   9      105.78       63.37     70.37 o 
  14   6   9      339.48      410.38     84.09 o 
  15   6   9      556.47      607.22    126.33 o 
   1   7   9     9739.98     9569.51    173.29 o 
   2   7   9    56244.13    55031.50    683.86 o 
   3   7   9    10779.65    10093.00    213.11 o 
   4   7   9      314.50      338.65     46.69 o 
   5   7   9     1160.53     1182.68     66.97 o 
   6   7   9     3444.23     3398.16     69.57 o 
   7   7   9       10.11       64.45     39.36 o 
   8   7   9       67.34      129.54     50.66 o 
   9   7   9     2150.25     2010.88    152.62 o 
  10   7   9      696.48      607.49     91.96 o 
  11   7   9     5150.71     5405.03    214.05 o 
  12   7   9     3488.02     3434.95    157.66 o 
  13   7   9      452.44      548.96     95.14 o 
  14   7   9     1128.13      939.77    236.44 o 
  15   7   9     5276.92     5135.28    320.64 o 
   0   8   9    31542.18    30859.93    689.12 o 
   1   8   9      322.06      325.47     62.14 o 
   2   8   9      847.94      605.75     51.44 o 
   3   8   9     8993.46     9514.45    220.84 o 
   4   8   9     4633.34     4851.03    149.80 o 
   5   8   9       22.29       83.91     48.54 o 
   6   8   9     2013.36     2081.40     86.58 o 
   7   8   9     9279.37     9447.58    215.97 o 
   8   8   9     2229.02     2147.87    111.37 o 
   9   8   9     1200.84     1210.06     85.12 o 
  10   8   9      371.92      340.23     66.94 o 
  11   8   9     4382.53     4494.85    198.64 o 
  12   8   9     1144.70      930.76    133.94 o 
  13   8   9     5345.15     5214.83    213.29 o 
  14   8   9      508.98      445.56     68.08 o 
  15   8   9     1731.11     1335.14    214.54 o 
   1   9   9     1523.08     1615.80    114.71 o 
   2   9   9     4759.15     4444.47    146.52 o 
   3   9   9        8.00       48.76     46.88 o 
   4   9   9      364.50      284.18     53.32 o 
   5   9   9     1539.69     1455.25    111.83 o 
   6   9   9     6752.35     6281.33    156.26 o 
   7   9   9      961.88      936.54     65.47 o 
   8   9   9     5820.89     5787.91    108.86 o 
   9   9   9     2529.92     2428.47    131.84 o 
  10   9   9      346.94      412.52     63.01 o 
  11   9   9     5679.56     5629.61    255.76 o 
  12   9   9     9295.77     9405.03    267.20 o 
  13   9   9       46.27      -16.79     75.29 o 
  14   9   9      551.44      493.51     95.05 o 
   0  10   9     1228.13     1426.34    165.04 o 
   1  10   9      751.45      850.76     73.58 o 
   2  10   9     1145.26     1011.57     76.44 o 
   3  10   9       58.96       86.76     72.07 o 
   4  10   9      145.19       69.34     88.19 o 
   5  10   9     2264.84     2256.53    158.40 o 
   6  10   9    15493.66    15813.16    427.80 o 
   7  10   9     1075.41     1204.16    130.60 o 
   8  10   9     3572.44     3639.87    172.54 o 
   9  10   9      144.06       89.68    103.84 o 
  10  10   9      458.94      348.05     73.35 o 
  11  10   9     5689.26     5291.04    229.34 o 
  12  10   9      403.14      407.26     83.50 o 
  13  10   9     5327.97     5650.72    283.37 o 
   1  11   9      264.79      243.46     47.36 o 
   2  11   9      607.53      473.98     60.40 o 
   3  11   9    16299.69    16605.09    358.50 o 
   4  11   9     6062.01     6125.36    157.33 o 
   5  11   9    10233.03    10134.73    304.68 o 
   6  11   9      337.43      295.32     64.89 o 
   7  11   9      717.81      729.67     81.59 o 
   8  11   9    15019.65    15774.07    429.65 o 
   9  11   9     3780.10     3818.12    250.87 o 
  10  11   9     6625.07     6416.42    438.29 o 
  11  11   9        9.59      232.17     91.93 o 
  12  11   9      550.03      744.38     99.86 o 
   0  12   9    35327.79    35565.52   1370.02 o 
   1  12   9    10774.00    11467.90    302.83 o 
   2  12   9      284.12      298.48     67.90 o 
   3  12   9     2353.71     2267.98    140.87 o 
   4  12   9    11508.78    12958.48    449.68 o 
   5  12   9      238.52      359.31     67.71 o 
   6  12   9        1.57      265.81     80.99 o 
   7  12   9     2043.89     2041.31    208.08 o 
   8  12   9      151.82      156.13     68.23 o 
   9  12   9      695.02      514.25     98.44 o 
  10  12   9      866.05      750.49    112.78 o 
  11  12   9      170.70      326.84     99.46 o 
   1  13   9     1179.15     1078.19    120.91 o 
   2  13   9      255.66      156.87     51.08 o 
   3  13   9     2304.09     2352.76    159.80 o 
   4  13   9      470.39      367.23     64.79 o 
   5  13   9      830.75      692.14     66.31 o 
   6  13   9      596.78      479.55     93.57 o 
   7  13   9       14.91      132.00     62.58 o 
   8  13   9     2731.60     2334.23    183.39 o 
   9  13   9     3187.84     3156.45    220.98 o 
  10  13   9      367.00      258.86     82.32 o 
   0  14   9     6330.26     6311.36    243.22 o 
   1  14   9     4221.88     4317.26    145.02 o 
   2  14   9      101.07      193.84     51.32 o 
   3  14   9      425.03      478.24     73.90 o 
   4  14   9     5551.43     5553.70    332.97 o 
   5  14   9      358.72      414.62     64.82 o 
   6  14   9      897.73      704.49     74.85 o 
   7  14   9        0.08       47.49    113.14 o 
   8  14   9      290.34      354.37     61.83 o 
   9  14   9      503.06      553.20     82.81 o 
   1  15   9      159.21      160.24     52.96 o 
   2  15   9      960.24      954.48     83.11 o 
   3  15   9       72.73      190.12     89.66 o 
   4  15   9     1553.91     1637.49    111.70 o 
   5  15   9      616.54      639.99     77.92 o 
   6  15   9     3494.43     3437.74    158.25 o 
   7  15   9     1400.41     1466.41    131.89 o 
   0  16   9     1060.93      899.73    119.50 o 
   1  16   9     4696.08     4811.19    231.36 o 
   2  16   9      139.91      136.80     66.70 o 
   3  16   9      314.48      293.69     60.27 o 
   4  16   9      121.06      259.95     63.99 o 
   5  16   9       22.72      124.58     83.40 o 
   0   0  10     4914.68     3157.61    270.90 o 
   1   0  10    17646.59    17300.05    333.89 o 
   2   0  10     2838.01     2086.78    105.76 o 
   3   0  10    19608.66    19677.95    377.41 o 
   4   0  10      297.90      417.17     94.81 o 
   5   0  10      286.86      105.73    204.45 o 
   6   0  10    32786.88    32596.82   1002.03 o 
   7   0  10    11293.30    11608.59    413.09 o 
   8   0  10    12735.79    12867.81   5424.26 o 
   9   0  10       99.31      311.45    124.91 o 
  10   0  10     4390.71     3950.94    670.35 o 
  11   0  10      637.22      405.67    113.78 o 
  12   0  10    10790.38    11652.86    850.94 o 
  13   0  10    10736.50    11075.76   1343.64 o 
  14   0  10     4004.90     4150.50    599.65 o 
  15   0  10     2800.15     2750.12    454.47 o 
  16   0  10     2214.74     2399.34    349.63 o 
   1   1  10      550.08      649.61     38.91 o 
   2   1  10     6796.53     5952.93    148.20 o 
   3   1  10    13044.22    12113.84    247.35 o 
   4   1  10     1598.17     1313.56     96.51 o 
   5   1  10       10.72      119.30     37.09 o 
   6   1  10     5920.92     5344.28    183.22 o 
   7   1  10     1268.82     1165.05     99.37 o 
   8   1  10     1794.89     1611.67    163.16 o 
   9   1  10     3693.94     3626.81     99.70 o 
  10   1  10     1353.81     1274.38    111.05 o 
  11   1  10     9034.21     8878.75    305.22 o 
  12   1  10     4308.48     4555.45    359.39 o 
  13   1  10      604.73      725.33    121.61 o 
  14   1  10     1121.25     1115.16    205.18 o 
  15   1  10     3902.54     3980.63    358.48 o 
  16   1  10     1388.26     1350.90    149.02 o 
   0   2  10    10174.68     9481.68    204.91 o 
   1   2  10       55.39       35.30     46.29 o 
   2   2  10     1302.54     1772.11     54.31 o 
   3   2  10       89.29       47.16     34.94 o 
   4   2  10     6838.70     6074.68    217.57 o 
   5   2  10       92.01       88.79     67.19 o 
   6   2  10     4398.82     4257.50    149.49 o 
   7   2  10     1908.37     1807.33    149.18 o 
   8   2  10     1353.30     1300.76    115.02 o 
   9   2  10      229.84      287.36     50.03 o 
  10   2  10    10003.65    10140.40    245.45 o 
  11   2  10     5538.93     5645.50    169.45 o 
  12   2  10      165.72      115.16     89.65 o 
  13   2  10     2354.29     2642.73    208.35 o 
  14   2  10     5576.84     6048.32    274.75 o 
  15   2  10     2043.36     1940.18    216.38 o 
  16   2  10     1689.22     1747.62    192.59 o 
   1   3  10      655.47      656.93     50.84 o 
   2   3  10    42569.40    41788.70    445.95 o 
   3   3  10    20352.86    22599.43    294.90 o 
   4   3  10     3454.20     3591.81    127.62 o 
   5   3  10      154.01      189.08     65.25 o 
   6   3  10    19496.42    19434.26    399.80 o 
   7   3  10       77.55      167.89     54.91 o 
   8   3  10     8649.93     8204.07    297.34 o 
   9   3  10      131.51      125.41     43.92 o 
  10   3  10      513.01      456.14     94.78 o 
  11   3  10     7331.80     7239.58    251.54 o 
  12   3  10     6135.17     7301.96    355.08 o 
  13   3  10        7.02      146.61     96.38 o 
  14   3  10      999.21      954.04    147.52 o 
  15   3  10     2070.19     1670.85    199.56 o 
  16   3  10     2378.11     1976.86    203.21 o 
   0   4  10     3333.73     3669.84    162.61 o 
   1   4  10    20064.63    20730.34    400.01 o 
   2   4  10      695.17      597.46     43.82 o 
   3   4  10     1959.83     1964.72     70.40 o 
   4   4  10     1253.74     1117.54     93.03 o 
   5   4  10    19753.78    19138.74    311.99 o 
   6   4  10      881.05      882.28     72.76 o 
   7   4  10     3357.25     3653.45    154.17 o 
   8   4  10      255.86      183.18     51.64 o 
   9   4  10      970.32      861.39     82.91 o 
  10   4  10     2307.65     2177.64    170.04 o 
  11   4  10     3184.92     3178.49    266.15 o 
  12   4  10     1851.05     2045.24    201.86 o 
  13   4  10    13915.31    13985.81    616.25 o 
  14   4  10       16.34      159.89     89.42 o 
  15   4  10     1623.74     1655.43    174.30 o 
  16   4  10       85.20      374.43    118.10 o 
   1   5  10      318.13      389.07     33.36 o 
   2   5  10     2374.59     1911.73     47.70 o 
   3   5  10    25812.41    25530.42    354.78 o 
   4   5  10    23162.83    22810.44    322.76 o 
   5   5  10    16834.01    17421.23    305.02 o 
   6   5  10     7715.40     7868.34    209.10 o 
   7   5  10      121.44      184.58     67.69 o 
   8   5  10    14235.76    13960.52    304.45 o 
   9   5  10      263.57      274.77     63.85 o 
  10   5  10     9438.85     9176.69    353.90 o 
  11   5  10      755.94      594.59     75.77 o 
  12   5  10     2953.08     3080.89    234.00 o 
  13   5  10      177.89      302.21     96.58 o 
  14   5  10      906.64      992.77    129.80 o 
  15   5  10     1008.44     1138.02    162.14 o 
   0   6  10     4839.38     5417.34    199.47 o 
   1   6  10     4101.54     3804.98    117.85 o 
   2   6  10      633.01      670.62     61.95 o 
   3   6  10      414.59      505.69     50.97 o 
   4   6  10     6818.00     6873.55    218.00 o 
   5   6  10      648.88      719.17     67.49 o 
   6   6  10     2210.77     2100.67     65.25 o 
   7   6  10     2425.98     2611.29    135.59 o 
   8   6  10      595.40      481.19     96.24 o 
   9   6  10      799.21      849.12     87.44 o 
  10   6  10     5384.47     5606.68    219.65 o 
  11   6  10       23.34      101.26     88.25 o 
  12   6  10      215.45      231.81     61.16 o 
  13   6  10     1083.68     1095.88    169.45 o 
  14   6  10    10090.17    10476.52    413.36 o 
  15   6  10      168.59      168.15     74.75 o 
   1   7  10    14033.17    14627.80    285.01 o 
   2   7  10     1654.93     1538.76     59.03 o 
   3   7  10     5706.61     5574.79    170.74 o 
   4   7  10     5652.06     5796.15    119.60 o 
   5   7  10     4986.37     4885.28    141.60 o 
   6   7  10     1905.22     2220.30     93.61 o 
   7   7  10      526.02      486.23     57.15 o 
   8   7  10     8801.69     8850.83    237.03 o 
   9   7  10        5.34       89.38     48.36 o 
  10   7  10     2969.14     3031.10    159.46 o 
  11   7  10      324.87      551.53    144.53 o 
  12   7  10     1266.87     1327.75    162.26 o 
  13   7  10     1876.15     2117.89    221.80 o 
  14   7  10      369.35      268.49     82.57 o 
  15   7  10       21.97      272.00     83.10 o 
   0   8  10    17297.50    17564.96    484.98 o 
   1   8  10     9783.47     9882.80    248.28 o 
   2   8  10      970.34     1090.94     93.20 o 
   3   8  10      153.15      228.40     38.58 o 
   4   8  10    11185.89    11311.18    261.65 o 
   5   8  10     5623.15     5555.02     98.05 o 
   6   8  10      304.11      276.52     45.81 o 
   7   8  10     1195.92     1127.61     93.13 o 
   8   8  10     1728.72     1333.51    110.03 o 
   9   8  10      246.42      199.45     50.18 o 
  10   8  10    11452.15    11770.64    312.56 o 
  11   8  10      602.79      618.10     66.79 o 
  12   8  10      413.24      342.50     72.16 o 
  13   8  10     9714.00     9230.58    387.30 o 
  14   8  10     4169.72     4222.45    215.80 o 
   1   9  10     3939.37     4142.68    162.06 o 
   2   9  10      143.02      194.98     56.43 o 
   3   9  10     3646.28     3051.77    164.17 o 
   4   9  10     2675.95     2834.78    188.62 o 
   5   9  10     3070.84     2944.90    186.20 o 
   6   9  10      216.67      188.78     59.90 o 
   7   9  10     4337.46     4540.38    190.42 o 
   8   9  10     3725.63     4004.50    100.69 o 
   9   9  10    11252.59    11315.19    329.00 o 
  10   9  10     4815.59     5160.37    302.83 o 
  11   9  10     1985.20     2304.17    173.50 o 
  12   9  10      275.31      275.69     78.62 o 
  13   9  10       11.38       98.98     56.11 o 
  14   9  10      264.50      273.75     78.03 o 
   0  10  10     1064.33     1151.33    117.44 o 
   1  10  10     3622.83     3353.10    107.28 o 
   2  10  10     1356.38     1450.29    101.10 o 
   3  10  10     7121.02     7024.93    259.73 o 
   4  10  10     4334.69     4586.00    181.15 o 
   5  10  10     1675.17     1856.85    152.99 o 
   6  10  10     6683.94     6560.10    287.21 o 
   7  10  10     5739.54     5600.14    134.37 o 
   8  10  10     1831.31     1863.85    160.60 o 
   9  10  10      513.82      525.01     76.88 o 
  10  10  10     7719.48     7881.50    261.51 o 
  11  10  10     3364.56     3283.06    272.41 o 
  12  10  10      194.19      331.24     80.81 o 
  13  10  10       47.99      266.17    102.23 o 
   1  11  10     3087.88     3439.62    124.00 o 
   2  11  10     8213.30     8623.33    236.32 o 
   3  11  10        3.00      -17.46     60.72 o 
   4  11  10     2424.36     2379.57    120.75 o 
   5  11  10      169.44      245.97     60.26 o 
   6  11  10     1898.51     1808.47    139.01 o 
   7  11  10        7.15       29.55     69.74 o 
   8  11  10      109.08       92.77     97.61 o 
   9  11  10      692.80      973.68    125.92 o 
  10  11  10       13.52      178.44     96.51 o 
  11  11  10      508.35      383.05     80.46 o 
  12  11  10     4770.19     4592.90    411.79 o 
   0  12  10     1281.48     1451.32    170.05 o 
   1  12  10     8443.88     8414.96    193.73 o 
   2  12  10       77.01        2.63     74.56 o 
   3  12  10     4440.31     4442.34    222.93 o 
   4  12  10       27.92       90.49     69.79 o 
   5  12  10     1414.24     1468.10    132.02 o 
   6  12  10     4920.85     5429.42    379.31 o 
   7  12  10       21.88       97.71     50.04 o 
   8  12  10      483.12      514.93     81.62 o 
   9  12  10      788.02      868.45    120.60 o 
  10  12  10      443.08      517.23    124.68 o 
  11  12  10       32.08       78.15     89.35 o 
   1  13  10     6793.29     6708.67    141.43 o 
   2  13  10    12179.60    13013.55    343.24 o 
   3  13  10     4543.45     4218.59    179.91 o 
   4  13  10       29.27       83.80     53.55 o 
   5  13  10      836.74      602.09     84.11 o 
   6  13  10      400.61      508.53     76.75 o 
   7  13  10      178.56      209.30     64.49 o 
   8  13  10     1716.00     1636.45    151.63 o 
   9  13  10     1913.56     1821.78    203.48 o 
  10  13  10       41.41      171.97     91.40 o 
   0  14  10      103.27      237.01     88.54 o 
   1  14  10      533.38      465.08     60.35 o 
   2  14  10      308.57      411.35     63.30 o 
   3  14  10      178.40      291.24     59.46 o 
   4  14  10      144.50      136.69     59.06 o 
   5  14  10      612.55      453.98     72.78 o 
   6  14  10     2339.75     2643.15    197.63 o 
   7  14  10     5476.51     6057.27    200.72 o 
   8  14  10     1643.10     1270.65    178.25 o 
   1  15  10       41.24      198.49     60.52 o 
   2  15  10      319.52      321.49     66.95 o 
   3  15  10      202.25      197.04     51.67 o 
   4  15  10     1154.54     1178.46    112.22 o 
   5  15  10     1948.83     1849.35    157.74 o 
   6  15  10      772.86      797.29    101.82 o 
   0  16  10     4505.03     4035.03    327.73 o 
   1  16  10       17.36        8.29     59.45 o 
   2  16  10      385.65      309.87     70.75 o 
   3  16  10        5.86      152.46     70.63 o 
   1   1  11     5153.28     4696.58    137.76 o 
   2   1  11    25633.26    24388.39    318.68 o 
   3   1  11     7375.99     6664.93    175.32 o 
   4   1  11     9367.57     9057.46    190.66 o 
   5   1  11     8023.07     8517.43    211.82 o 
   6   1  11       43.73       71.47     79.09 o 
   7   1  11        8.13       78.53     99.52 o 
   8   1  11    14113.02    13807.75    361.69 o 
   9   1  11      714.28      609.17     96.21 o 
  10   1  11     7875.45     8357.23    274.54 o 
  11   1  11      191.64      280.43     72.29 o 
  12   1  11     5861.58     6618.09    247.98 o 
  13   1  11       14.44       37.59    143.22 o 
  14   1  11      636.44      620.55    113.78 o 
  15   1  11     1343.60     1456.16    179.49 o 
  16   1  11      910.69      638.98    167.99 o 
   0   2  11     6512.23     6925.15    278.12 o 
   1   2  11    28015.70    29776.23    342.77 o 
   2   2  11    10789.46    10366.59    225.39 o 
   3   2  11        5.53       44.69     30.10 o 
   4   2  11    25378.81    24724.10    498.95 o 
   5   2  11    15245.75    14689.71    370.59 o 
   6   2  11      416.36      358.92     57.08 o 
   7   2  11     4001.52     3602.68    103.23 o 
   8   2  11     6640.05     6620.70    179.43 o 
   9   2  11     2476.22     2516.73    187.60 o 
  10   2  11    17909.48    18131.90    364.37 o 
  11   2  11    12224.52    12029.88    448.76 o 
  12   2  11      149.22      302.01     90.12 o 
  13   2  11     9310.12     9586.93    307.64 o 
  14   2  11     7056.56     7615.64    364.35 o 
  15   2  11     2336.40     2383.10    236.78 o 
  16   2  11      179.44      222.06     93.82 o 
   1   3  11     3719.64     4144.33    124.96 o 
   2   3  11    21768.40    21380.91    417.20 o 
   3   3  11    11408.53    11269.45    205.73 o 
   4   3  11     4351.91     4777.98    151.57 o 
   5   3  11      386.78      287.52     64.93 o 
   6   3  11      388.90      373.53     62.11 o 
   7   3  11     1588.77     1584.86    144.65 o 
   8   3  11     3638.00     3530.80    133.47 o 
   9   3  11    10536.11    10575.24    250.69 o 
  10   3  11     3169.19     3143.90    262.38 o 
  11   3  11     9668.90    10490.77    543.18 o 
  12   3  11     5951.22     6289.77    392.29 o 
  13   3  11        0.70       90.67     91.14 o 
  14   3  11      687.42      671.59    102.02 o 
  15   3  11     3070.17     2713.36    267.61 o 
  16   3  11     1455.34     1567.94    181.36 o 
   0   4  11     8527.59     8124.69    281.88 o 
   1   4  11      481.95      340.87     39.36 o 
   2   4  11     1844.17     2007.37     78.99 o 
   3   4  11      452.08      474.74     47.63 o 
   4   4  11     6935.87     6913.28    196.03 o 
   5   4  11     2345.96     2156.04     85.69 o 
   6   4  11     9839.47    10681.94    320.65 o 
   7   4  11     1583.88     1554.77    165.07 o 
   8   4  11     5746.88     5694.51    143.07 o 
   9   4  11      969.55     1009.90     99.97 o 
  10   4  11    27584.96    28237.82    706.12 o 
  11   4  11     1231.54     1192.98    144.91 o 
  12   4  11      716.88      453.23    107.74 o 
  13   4  11      172.98      245.25     90.80 o 
  14   4  11     3524.90     3299.13    310.88 o 
  15   4  11       36.63      106.90    103.60 o 
   1   5  11      237.86       84.86     31.45 o 
   2   5  11     1345.77     1169.87     85.08 o 
   3   5  11     5995.06     6038.19    171.92 o 
   4   5  11    10112.50     9533.66    242.27 o 
   5   5  11     4296.02     4800.46     96.50 o 
   6   5  11     2154.61     2288.28    144.83 o 
   7   5  11     3935.22     3827.11     70.76 o 
   8   5  11      879.48      768.77     83.62 o 
   9   5  11      828.12      787.36     84.25 o 
  10   5  11     1275.89     1220.14    122.51 o 
  11   5  11     1140.22     1155.90    154.62 o 
  12   5  11      866.90      554.86    123.76 o 
  13   5  11      470.16      673.10    123.66 o 
  14   5  11     1675.21     1630.99    193.34 o 
  15   5  11      392.43      413.31    107.77 o 
   0   6  11    17892.68    17996.73    514.13 o 
   1   6  11    36822.84    37032.32    473.40 o 
   2   6  11     3340.57     3219.46    112.84 o 
   3   6  11     4150.72     3814.16    136.87 o 
   4   6  11      278.29      193.81     62.72 o 
   5   6  11     5700.24     5757.48    118.56 o 
   6   6  11     6967.93     6989.01    136.50 o 
   7   6  11      368.47      332.69     44.17 o 
   8   6  11      724.85      865.29     85.08 o 
   9   6  11      208.78      117.98     65.99 o 
  10   6  11     4946.01     5043.54    224.62 o 
  11   6  11      870.74      672.55     83.84 o 
  12   6  11     3166.60     3651.71    263.22 o 
  13   6  11      973.17     1047.83    147.04 o 
  14   6  11     1300.39     1425.89    187.86 o 
  15   6  11      198.40      257.23     88.70 o 
   1   7  11     6747.32     7122.46    160.03 o 
   2   7  11    35253.64    33894.32    673.85 o 
   3   7  11    10763.50    10787.93    249.55 o 
   4   7  11      495.70      602.73     69.47 o 
   5   7  11     2977.24     3154.95     91.91 o 
   6   7  11    13726.71    14017.18    273.71 o 
   7   7  11      193.56      185.82     48.50 o 
   8   7  11     1334.89     1122.88    102.49 o 
   9   7  11     3667.17     3659.21    129.75 o 
  10   7  11      774.14      808.20    100.93 o 
  11   7  11      959.22      809.63    113.59 o 
  12   7  11     8897.93     8931.88    233.01 o 
  13   7  11      164.70      279.96     94.80 o 
  14   7  11      100.23      251.93    109.94 o 
   0   8  11    17527.09    17038.71    397.32 o 
   1   8  11     1364.42     1252.72     81.27 o 
   2   8  11       25.13       62.17     35.29 o 
   3   8  11        6.45       56.53     36.95 o 
   4   8  11       81.20       87.54     35.40 o 
   5   8  11      115.09      175.18     56.11 o 
   6   8  11       42.85       64.91     62.05 o 
   7   8  11    12381.50    13040.11    272.96 o 
   8   8  11     2280.67     2307.20    189.62 o 
   9   8  11      434.28      418.98     83.75 o 
  10   8  11      351.31      287.01     65.15 o 
  11   8  11     4315.03     4224.80    271.07 o 
  12   8  11     2081.00     2382.07    179.58 o 
  13   8  11     8558.51     8385.21    446.44 o 
  14   8  11       33.58      161.38     91.24 o 
   1   9  11      913.33      872.22     84.74 o 
   2   9  11     2395.89     2608.80    186.83 o 
   3   9  11      122.45      207.18     63.45 o 
   4   9  11       58.76      240.50    100.31 o 
   5   9  11      822.49      577.86     74.36 o 
   6   9  11    12290.58    12547.91    414.87 o 
   7   9  11     2389.03     2288.93    149.64 o 
   8   9  11    15258.68    16135.06    431.01 o 
   9   9  11     2290.06     1990.77    155.14 o 
  10   9  11     1189.23     1072.40    135.19 o 
  11   9  11     1540.31     1504.47    138.79 o 
  12   9  11     8182.36     7903.15    367.85 o 
  13   9  11      960.12      926.50    168.86 o 
   0  10  11       12.08      168.54     75.51 o 
   1  10  11     2777.71     2630.42    163.89 o 
   2  10  11     9000.19     8450.46    235.84 o 
   3  10  11       51.90      160.79     64.41 o 
   4  10  11      295.11      302.43     65.87 o 
   5  10  11     6405.05     6224.95    151.41 o 
   6  10  11     1602.68     1471.83    171.24 o 
   7  10  11     3323.76     2952.85    143.56 o 
   8  10  11      576.83      612.15     97.88 o 
   9  10  11       71.11      145.25    121.34 o 
  10  10  11      583.40      510.07     79.26 o 
  11  10  11     1177.25      908.01    110.46 o 
  12  10  11      150.41      149.03     88.66 o 
   1  11  11     2737.99     2516.46    143.50 o 
   2  11  11      531.26      442.79     78.71 o 
   3  11  11    10454.46    10648.20    366.37 o 
   4  11  11       54.41       97.46     44.34 o 
   5  11  11      931.90      904.91    102.45 o 
   6  11  11       95.99       57.63     84.35 o 
   7  11  11      106.46      163.60     78.96 o 
   8  11  11     8791.73     9979.13    511.83 o 
   9  11  11     2964.32     2765.44    235.63 o 
  10  11  11      654.76      680.98     98.73 o 
  11  11  11      794.47      886.22    148.43 o 
   0  12  11    35778.23    34604.20   1199.73 o 
   1  12  11     4240.14     4804.67    214.49 o 
   2  12  11     4038.75     4024.55    219.64 o 
   3  12  11       27.73      131.86     72.87 o 
   4  12  11     7097.67     7968.61    223.49 o 
   5  12  11      167.59      258.09     76.77 o 
   6  12  11     3563.11     3430.89    258.78 o 
   7  12  11     8445.04     9145.49    225.50 o 
   8  12  11     1925.43     1929.89    178.42 o 
   9  12  11        3.31      228.36     89.31 o 
  10  12  11      656.06      476.03     92.89 o 
   1  13  11      411.39      464.43     70.32 o 
   2  13  11      996.37      970.11     98.01 o 
   3  13  11      100.19      141.38     72.80 o 
   4  13  11      103.77      125.33     71.48 o 
   5  13  11      346.94      317.74     87.08 o 
   6  13  11      107.75      272.16     68.94 o 
   7  13  11     4725.66     4517.59    286.48 o 
   8  13  11       21.12      265.80     64.68 o 
   9  13  11     4076.52     4189.75    292.67 o 
   0  14  11     1854.08     1658.30    219.15 o 
   1  14  11      867.25      965.04     90.96 o 
   2  14  11      643.64      697.63     79.21 o 
   3  14  11     1145.73     1156.69    100.23 o 
   4  14  11     4860.58     4406.84    184.60 o 
   5  14  11        5.47      195.59     70.99 o 
   6  14  11      274.97      201.77    106.49 o 
   7  14  11      709.16      588.55    129.12 o 
   8  14  11       32.21      109.72    103.98 o 
   1  15  11     1670.25     1388.79    115.64 o 
   2  15  11       86.64      215.99     63.23 o 
   3  15  11     2929.09     2671.35    162.85 o 
   4  15  11     4814.65     4143.81    250.02 o 
   5  15  11      657.81      503.82     92.31 o 
   0  16  11      682.82      658.67    132.95 o 
   1  16  11     7848.25     8017.33    340.55 o 
   0   0  12    60928.93    61248.50   2149.55 o 
   1   0  12    55787.00    57922.55   1069.14 o 
   2   0  12     4797.76     4684.93    272.38 o 
   3   0  12      953.03     1004.77    105.91 o 
   4   0  12      516.20      637.64    145.88 o 
   5   0  12     8036.24     8692.42    596.34 o 
   6   0  12    16122.19    15409.05    877.69 o 
   7   0  12      201.28      284.54    146.58 o 
   8   0  12      370.01      473.08    138.18 o 
   9   0  12    10155.35     9231.95    466.81 o 
  10   0  12    12217.49    12272.42   6547.30 o 
  11   0  12     5980.72     5994.76    810.95 o 
  12   0  12     5898.57     6262.15    348.67 o 
  13   0  12     5535.01     5747.53    475.77 o 
  14   0  12     6254.41     7424.74    617.73 o 
  15   0  12     1653.95     1601.49    394.32 o 
   1   1  12      908.62      875.49     68.85 o 
   2   1  12     3934.06     4163.49    141.12 o 
   3   1  12    11441.55    11173.01    226.68 o 
   4   1  12     3702.75     3527.20    136.36 o 
   5   1  12     1859.84     1733.98    171.78 o 
   6   1  12      105.62       30.91     73.50 o 
   7   1  12     2566.08     2925.79    244.14 o 
   8   1  12     4725.32     4520.94    163.49 o 
   9   1  12     3122.73     3047.60    250.32 o 
  10   1  12       20.02      134.44    139.62 o 
  11   1  12     5584.74     5293.63    189.13 o 
  12   1  12       81.17      170.06    123.89 o 
  13   1  12      312.77      427.55     92.89 o 
  14   1  12     1521.24     1784.36    179.31 o 
  15   1  12     1445.33     1352.36    180.92 o 
   0   2  12    29844.30    30839.09    502.23 o 
   1   2  12     2728.24     2676.78    111.95 o 
   2   2  12       74.19      106.93     37.51 o 
   3   2  12      459.87      506.27     37.37 o 
   4   2  12     1323.03     1384.58     94.58 o 
   5   2  12     5648.89     5744.52    185.02 o 
   6   2  12       16.24       80.10     51.28 o 
   7   2  12     4096.27     4052.12    111.45 o 
   8   2  12      626.75      797.78    104.95 o 
   9   2  12      596.67      794.60    106.38 o 
  10   2  12     6218.72     6699.79    268.85 o 
  11   2  12     1781.93     1629.02    173.03 o 
  12   2  12      467.11      397.35     87.75 o 
  13   2  12      717.77      511.73    115.24 o 
  14   2  12     1695.12     1718.36    251.13 o 
  15   2  12      714.66      499.00    130.15 o 
   1   3  12     2448.03     2385.13    105.46 o 
   2   3  12    14692.35    14434.63    271.75 o 
   3   3  12      657.10      698.92     56.27 o 
   4   3  12      188.33      160.14     48.43 o 
   5   3  12     4195.57     4118.68    147.56 o 
   6   3  12     2478.78     2441.46    136.14 o 
   7   3  12      992.22     1118.57    100.29 o 
   8   3  12    12160.66    11733.03    437.26 o 
   9   3  12     7004.98     6606.05    195.34 o 
  10   3  12     4905.13     4766.28    153.04 o 
  11   3  12     1227.51     1014.39    147.27 o 
  12   3  12     8727.00     9211.16    301.50 o 
  13   3  12     2466.62     1890.58    266.85 o 
  14   3  12     2499.92     2702.55    308.73 o 
  15   3  12      651.58      474.21    112.42 o 
   0   4  12     6168.05     6726.42    344.98 o 
   1   4  12     6487.48     6314.09    177.68 o 
   2   4  12     5175.66     4606.84    111.17 o 
   3   4  12      748.73      799.94     73.11 o 
   4   4  12      351.14      443.38     61.07 o 
   5   4  12    12071.72    11755.14    305.57 o 
   6   4  12     1427.92     1162.38    122.52 o 
   7   4  12     5065.98     4971.85    107.91 o 
   8   4  12      135.08      186.28     59.96 o 
   9   4  12      758.90      710.60    104.71 o 
  10   4  12     3297.91     3331.11    257.92 o 
  11   4  12     8847.10     9088.37    368.93 o 
  12   4  12     1178.33     1169.71    128.08 o 
  13   4  12    20950.48    21872.51    524.28 o 
  14   4  12       73.79      195.97    107.69 o 
  15   4  12     3642.90     3394.47    342.95 o 
   1   5  12    15308.76    15252.89    315.81 o 
   2   5  12    10270.44    10154.02    221.39 o 
   3   5  12    23753.97    23509.37    347.50 o 
   4   5  12     3481.72     3143.95    108.89 o 
   5   5  12     1820.25     1588.75    114.70 o 
   6   5  12       26.11      132.58     63.09 o 
   7   5  12      681.20      669.81     76.38 o 
   8   5  12    18018.32    18972.12    377.82 o 
   9   5  12     3395.77     3280.09    138.26 o 
  10   5  12     2744.14     2638.63    274.86 o 
  11   5  12      904.95      858.95    119.88 o 
  12   5  12     4722.07     3905.34    187.21 o 
  13   5  12      437.62      361.73     96.95 o 
  14   5  12        0.73      137.64     80.78 o 
  15   5  12     2274.25     1668.50    259.45 o 
   0   6  12     1668.88     1487.01    100.28 o 
   1   6  12     3864.11     3641.51     87.99 o 
   2   6  12      759.96      979.30     53.85 o 
   3   6  12     2329.99     2040.98     99.74 o 
   4   6  12     1745.63     1850.44    113.69 o 
   5   6  12     1291.81     1260.24     96.08 o 
   6   6  12     2456.62     2412.88    110.14 o 
   7   6  12     2644.60     2746.68    211.92 o 
   8   6  12      279.86      341.15     58.07 o 
   9   6  12       11.31      308.86     63.84 o 
  10   6  12       40.66       73.83     87.58 o 
  11   6  12     3381.28     2846.61    295.77 o 
  12   6  12      557.34      539.49     84.30 o 
  13   6  12        3.84      275.02     96.45 o 
  14   6  12     1879.37     1906.37    240.64 o 
   1   7  12     2087.64     2052.49     54.28 o 
   2   7  12    11602.03    11566.51    295.16 o 
   3   7  12     3211.46     2947.20     76.99 o 
   4   7  12      101.49      204.92     34.65 o 
   5   7  12      531.39      601.35     80.61 o 
   6   7  12      239.42      208.64     43.94 o 
   7   7  12     2549.22     2188.17    185.50 o 
   8   7  12      525.97      502.23     69.38 o 
   9   7  12     1084.76     1075.79    111.43 o 
  10   7  12     3466.90     3218.21    239.25 o 
  11   7  12     1033.46      912.03    138.89 o 
  12   7  12     1941.13     1792.34    205.26 o 
  13   7  12       60.53      313.58     95.82 o 
  14   7  12     1776.36     1494.75    189.01 o 
   0   8  12    14856.54    14675.10    447.74 o 
   1   8  12    12591.12    12920.62    345.58 o 
   2   8  12     1174.25     1181.62     73.40 o 
   3   8  12     4908.72     5127.29    122.52 o 
   4   8  12     5934.96     5876.62    133.15 o 
   5   8  12     7985.83     7683.82    225.98 o 
   6   8  12     6955.33     7053.59    185.56 o 
   7   8  12     7581.24     7246.37    167.99 o 
   8   8  12     1596.86     1473.65    138.17 o 
   9   8  12        9.08      113.06     72.59 o 
  10   8  12    13676.02    14678.09    388.77 o 
  11   8  12     4789.77     4946.38    218.73 o 
  12   8  12     2670.85     2250.26    221.52 o 
  13   8  12     1150.89      889.16    148.20 o 
   1   9  12     5087.37     5389.10     85.96 o 
   2   9  12      729.72      585.17     73.15 o 
   3   9  12     9814.77     9496.07    277.83 o 
   4   9  12     7940.26     7912.46    244.30 o 
   5   9  12       57.54       71.55     65.33 o 
   6   9  12     1690.24     1725.31    154.00 o 
   7   9  12    13549.43    14282.31    404.08 o 
   8   9  12       62.90       85.04     65.26 o 
   9   9  12     5515.62     5293.23    222.81 o 
  10   9  12      607.09      629.80    107.99 o 
  11   9  12     3679.08     4034.16    378.06 o 
  12   9  12      158.17      143.91     92.44 o 
  13   9  12      314.64      318.02     87.82 o 
   0  10  12     1367.76     1436.00    143.71 o 
   1  10  12    19667.97    19533.10    399.74 o 
   2  10  12      591.44      663.33     80.02 o 
   3  10  12     1781.05     1655.33    139.98 o 
   4  10  12     8698.60     8246.28    314.27 o 
   5  10  12     2145.86     2088.17    173.12 o 
   6  10  12      762.63      693.90     87.68 o 
   7  10  12       48.59      275.50     96.13 o 
   8  10  12     3226.88     3057.02    298.31 o 
   9  10  12      375.35      490.62     79.79 o 
  10  10  12     9677.72    10616.59    409.64 o 
  11  10  12      112.79      117.06     90.32 o 
  12  10  12       35.91      244.46     97.37 o 
   1  11  12      100.25      235.96     53.65 o 
   2  11  12     8002.85     7568.25    224.15 o 
   3  11  12       42.21      -27.87     62.28 o 
   4  11  12     9621.59     9958.12    373.28 o 
   5  11  12      635.17      466.96     87.46 o 
   6  11  12     1796.85     1553.17    143.29 o 
   7  11  12      258.30      203.96     80.55 o 
   8  11  12       34.88      132.98     70.33 o 
   9  11  12        6.11       66.46     69.30 o 
  10  11  12      230.70      301.13    122.56 o 
  11  11  12      720.47      627.45    124.32 o 
   0  12  12      172.87      261.95     99.15 o 
   1  12  12     7771.79     8202.49    249.39 o 
   2  12  12     1493.17     1379.43    115.94 o 
   3  12  12        0.06       69.09     84.61 o 
   4  12  12       87.67       89.75     74.94 o 
   5  12  12      312.09      409.74     81.09 o 
   6  12  12      622.93      642.59     89.09 o 
   7  12  12      546.35      419.24    134.42 o 
   8  12  12       34.48      185.07     88.49 o 
   9  12  12     1000.12      984.41    132.15 o 
  10  12  12      676.05      313.49     89.34 o 
   1  13  12      974.80      961.91     90.32 o 
   2  13  12     5323.00     5738.88    264.25 o 
   3  13  12     7024.49     6860.07    200.32 o 
   4  13  12      748.56      686.02     75.90 o 
   5  13  12    10777.81    11006.45    290.79 o 
   6  13  12      669.45      739.18    119.24 o 
   7  13  12      333.53      390.82     94.09 o 
   8  13  12     1224.42     1023.68    131.80 o 
   0  14  12      297.06      489.31    156.18 o 
   1  14  12     3644.28     3867.61    230.71 o 
   2  14  12     1402.87     1300.23    101.86 o 
   3  14  12     1579.57     1728.03    122.22 o 
   4  14  12     1157.40     1102.88     98.41 o 
   5  14  12     6799.91     6375.67    221.08 o 
   6  14  12     1292.32     1041.73    122.70 o 
   7  14  12     1165.42     1141.74    138.19 o 
   1  15  12      833.75      649.98     67.42 o 
   2  15  12       89.91      225.73    106.42 o 
   3  15  12     1355.20     1060.70    104.94 o 
   4  15  12      403.81      193.61     79.24 o 
   1   1  13    17405.48    17155.80    336.30 o 
   2   1  13    24938.27    25568.05    434.14 o 
   3   1  13    29959.03    30242.52    404.80 o 
   4   1  13    13175.95    13065.34    338.57 o 
   5   1  13      559.95      743.52    111.05 o 
   6   1  13     1606.40     1627.22    185.42 o 
   7   1  13     4114.95     4598.91    176.69 o 
   8   1  13     1873.99     1944.20    176.31 o 
   9   1  13       53.30       -5.06    109.30 o 
  10   1  13       75.80      154.60     79.26 o 
  11   1  13     3391.57     3738.81    360.69 o 
  12   1  13     3130.01     3592.63    366.48 o 
  13   1  13      410.11      579.49    119.55 o 
  14   1  13      381.05      505.65    119.75 o 
  15   1  13     1668.29     1674.20    218.86 o 
   0   2  13    11470.25    11728.61    414.12 o 
   1   2  13     7736.36     7768.60    180.78 o 
   2   2  13     5729.71     5668.40    172.73 o 
   3   2  13     7510.56     7562.75    215.08 o 
   4   2  13     5778.57     5691.84    182.72 o 
   5   2  13    13599.48    13798.65    301.12 o 
   6   2  13      354.10      194.60     81.00 o 
   7   2  13    24878.04    26040.21    628.56 o 
   8   2  13     2533.01     2658.50    222.19 o 
   9   2  13     1089.84     1076.01    132.45 o 
  10   2  13     4852.77     4869.35    198.38 o 
  11   2  13     9875.78    10168.93    339.91 o 
  12   2  13     2847.74     2954.96    245.66 o 
  13   2  13     4086.55     3746.71    378.21 o 
  14   2  13      355.20      223.07     97.85 o 
  15   2  13     1609.95     1712.58    239.85 o 
   1   3  13      890.63      894.85     61.46 o 
   2   3  13     9292.96     8998.67    215.01 o 
   3   3  13     4036.61     4239.84     98.53 o 
   4   3  13     5091.31     4950.55    196.80 o 
   5   3  13     5665.32     5435.83    143.08 o 
   6   3  13      220.45      211.63     41.60 o 
   7   3  13     3284.87     3618.80    145.76 o 
   8   3  13     1681.10     1583.44    169.52 o 
   9   3  13    12258.45    12469.42    432.47 o 
  10   3  13      125.90       56.78     95.30 o 
  11   3  13       37.68      141.57     83.93 o 
  12   3  13      971.04      796.87    142.30 o 
  13   3  13      141.72       93.07     90.93 o 
  14   3  13      970.46      801.54    157.49 o 
  15   3  13     2358.89     2179.56    261.35 o 
   0   4  13    23870.42    24623.65    436.15 o 
   1   4  13    16117.02    16567.66    309.57 o 
   2   4  13       92.49       68.58     40.86 o 
   3   4  13     4731.69     4483.92    108.72 o 
   4   4  13     5701.06     5427.18    153.94 o 
   5   4  13      133.59      158.10     36.19 o 
   6   4  13     5480.45     5540.77    115.90 o 
   7   4  13      319.55      329.54     63.72 o 
   8   4  13     2661.22     2828.83    237.10 o 
   9   4  13     3825.14     3933.08    175.88 o 
  10   4  13    11262.33    12079.23    376.40 o 
  11   4  13     1860.60     2022.54    215.26 o 
  12   4  13      257.03      310.18    133.87 o 
  13   4  13     1521.68     1587.97    163.50 o 
  14   4  13     1289.04     1225.43    158.35 o 
   1   5  13     8079.11     7981.69    221.94 o 
   2   5  13     4442.85     4398.84    113.14 o 
   3   5  13     1769.72     1533.27     71.42 o 
   4   5  13     7531.44     7644.49    177.85 o 
   5   5  13     2894.41     2660.49    153.23 o 
   6   5  13     2150.57     2127.29    154.66 o 
   7   5  13      318.37      242.58     58.15 o 
   8   5  13      404.17      259.38     84.82 o 
   9   5  13      662.15      730.29     93.54 o 
  10   5  13      853.27      938.18    143.04 o 
  11   5  13     1118.65      812.89    146.43 o 
  12   5  13      316.26      280.55     96.32 o 
  13   5  13      199.27      186.92     80.17 o 
  14   5  13      974.10      900.72    144.20 o 
   0   6  13    20030.17    19771.75    450.21 o 
   1   6  13    33719.91    33883.25    501.47 o 
   2   6  13     1746.69     1667.47     72.79 o 
   3   6  13      958.03      891.96    148.89 o 
   4   6  13     3998.80     4229.59    123.09 o 
   5   6  13     1530.07     1582.27    122.38 o 
   6   6  13      260.28      293.03     66.22 o 
   7   6  13     3099.34     3052.21    120.19 o 
   8   6  13     3523.05     3260.58    255.61 o 
   9   6  13     5724.57     6167.53    178.04 o 
  10   6  13     1343.31     1421.18    162.50 o 
  11   6  13        9.58      166.89     73.74 o 
  12   6  13     1372.04     1532.00    186.05 o 
  13   6  13     9667.22    10073.90    248.83 o 
  14   6  13      209.50      241.77     86.85 o 
   1   7  13     1453.89     1406.22     68.96 o 
   2   7  13    11473.84    11505.44    293.38 o 
   3   7  13     7321.64     6929.94    127.80 o 
   4   7  13      475.75      487.29     62.36 o 
   5   7  13     8307.75     8451.84    213.67 o 
   6   7  13     3361.44     3320.08    205.94 o 
   7   7  13      481.74      465.97     68.16 o 
   8   7  13     1976.92     1946.83    174.35 o 
   9   7  13    11938.57    12062.21    330.43 o 
  10   7  13      167.21      171.66     72.40 o 
  11   7  13      962.45      925.52    131.31 o 
  12   7  13     2897.18     2887.16    224.49 o 
  13   7  13       40.57      217.31     96.44 o 
   0   8  13     4126.70     3652.02    149.01 o 
   1   8  13      565.55      532.13     70.56 o 
   2   8  13      437.62      454.95     95.22 o 
   3   8  13     2304.33     2053.17    152.89 o 
   4   8  13      773.07      622.93     75.79 o 
   5   8  13     2925.34     3130.20    152.28 o 
   6   8  13      487.28      421.45     76.20 o 
   7   8  13     2033.17     1897.10    201.07 o 
   8   8  13     1834.18     1795.40    179.59 o 
   9   8  13      104.98      252.56     62.89 o 
  10   8  13       47.40      290.00     96.60 o 
  11   8  13     3869.27     3197.42    290.30 o 
  12   8  13      189.86      232.81    113.33 o 
  13   8  13     2664.80     2410.32    260.01 o 
   1   9  13     3660.97     3521.66    125.72 o 
   2   9  13     1627.03     1612.06    134.23 o 
   3   9  13      991.08      838.94     90.91 o 
   4   9  13     3225.38     3150.07    157.78 o 
   5   9  13     1226.47     1237.84    128.44 o 
   6   9  13      670.59      616.38    176.62 o 
   7   9  13      589.85      669.19    103.45 o 
   8   9  13    13614.23    14420.51    574.33 o 
   9   9  13     3396.51     2997.70    306.30 o 
  10   9  13       12.56      150.49     78.88 o 
  11   9  13      704.51      646.63    147.61 o 
  12   9  13     1691.24     1434.00    173.37 o 
   0  10  13      618.11      496.66    101.35 o 
   1  10  13     7282.15     7547.32    268.44 o 
   2  10  13     5307.24     5059.80    151.79 o 
   3  10  13     1026.32     1063.00    112.40 o 
   4  10  13     1358.90     1240.00    123.17 o 
   5  10  13      176.45      224.28     86.40 o 
   6  10  13     2317.10     2214.08    191.59 o 
   7  10  13      303.06      279.96     64.03 o 
   8  10  13     1156.26     1197.73    167.64 o 
   9  10  13      573.01      569.70     89.89 o 
  10  10  13       25.13      136.13    126.24 o 
  11  10  13     1178.66     1145.66    180.79 o 
   1  11  13     4636.77     4496.47    220.93 o 
   2  11  13     2776.50     2620.73    175.24 o 
   3  11  13     7103.32     7253.16    176.14 o 
   4  11  13      522.25      536.71    100.58 o 
   5  11  13     2457.40     2723.32    231.12 o 
   6  11  13     3007.50     2750.43    236.13 o 
   7  11  13     1083.85     1231.85    139.92 o 
   8  11  13     1760.27     1888.13    149.12 o 
   9  11  13      606.04      481.03     93.63 o 
  10  11  13      180.45       29.33    108.26 o 
   0  12  13     8212.45     8173.01    280.56 o 
   1  12  13     7616.88     7190.06    312.82 o 
   2  12  13      546.66      504.30     80.67 o 
   3  12  13     2876.86     2795.18    168.87 o 
   4  12  13      234.83      351.97     64.40 o 
   5  12  13      726.54      751.38    117.04 o 
   6  12  13     1745.12     1658.86    184.09 o 
   7  12  13     7469.03     8594.73    385.58 o 
   8  12  13      557.71      377.60     81.41 o 
   9  12  13       17.90      145.74     98.68 o 
   1  13  13      693.52      770.31     71.54 o 
   2  13  13      855.02      754.28     98.63 o 
   3  13  13       79.31      216.96     72.20 o 
   4  13  13      944.42      902.43     96.45 o 
   5  13  13     1005.10      596.01     88.36 o 
   6  13  13     5256.49     5627.72    436.85 o 
   7  13  13      755.48      616.06    113.78 o 
   0  14  13     4447.48     4923.04    147.67 o 
   1  14  13        4.77       95.07     48.60 o 
   2  14  13       53.29      132.93    111.16 o 
   3  14  13      389.45      429.83     71.84 o 
   4  14  13     1932.12     1769.29    154.63 o 
   5  14  13      476.33      374.08     87.49 o 
   1  15  13      909.28      567.63     77.12 o 
   2  15  13      105.57      279.89     60.68 o 
   0   0  14    39871.78    40665.44   1072.06 o 
   1   0  14    50735.82    51965.66    971.11 o 
   2   0  14     1061.11     1142.92    118.75 o 
   3   0  14     6690.15     6533.39    154.88 o 
   4   0  14     2364.62     2095.00    396.07 o 
   5   0  14    16487.02    16905.40    643.00 o 
   6   0  14      259.39      262.66    121.46 o 
   7   0  14       76.82      154.19    167.83 o 
   8   0  14     2307.98     2539.17    350.41 o 
   9   0  14     4495.80     4944.70    214.70 o 
  10   0  14     5703.49     6208.75    351.93 o 
  11   0  14      431.64      209.74     86.77 o 
  12   0  14    17965.52    18022.21    818.52 o 
  13   0  14    13323.25    13679.16    788.13 o 
  14   0  14      158.19       74.88    107.24 o 
   1   1  14      194.09      205.05     38.55 o 
   2   1  14     1975.21     1899.68    136.14 o 
   3   1  14     6230.33     5999.06    111.98 o 
   4   1  14      487.07      204.89     52.12 o 
   5   1  14     9289.05     9264.91    345.36 o 
   6   1  14      250.22      377.28     91.66 o 
   7   1  14     1314.04     1363.99    190.17 o 
   8   1  14     3912.70     4150.20    162.56 o 
   9   1  14     4277.39     5648.17    625.94 o 
  10   1  14      642.48      457.57     98.24 o 
  11   1  14       25.46      103.19     79.35 o 
  12   1  14      492.37      247.84    149.88 o 
  13   1  14     1742.83     1891.87    171.42 o 
  14   1  14     1155.17      691.64    124.54 o 
   0   2  14    26818.06    27401.52    522.82 o 
   1   2  14     1876.38     1814.92     76.40 o 
   2   2  14      933.65      918.31     85.87 o 
   3   2  14     4047.28     4021.04    145.45 o 
   4   2  14     2036.88     2137.95     99.47 o 
   5   2  14      224.60      244.99     45.07 o 
   6   2  14       30.08      147.73    102.32 o 
   7   2  14     3416.51     3261.67    380.45 o 
   8   2  14       11.48       89.69     56.74 o 
   9   2  14     3776.07     3427.83    166.87 o 
  10   2  14     1006.01     1009.64    151.52 o 
  11   2  14     1426.78     1025.82    169.46 o 
  12   2  14      113.41      268.13    109.88 o 
  13   2  14     1126.29      792.91    124.39 o 
  14   2  14      314.28      234.43    110.35 o 
   1   3  14     1662.60     1602.09     82.23 o 
   2   3  14     2546.23     2757.71     65.79 o 
   3   3  14       64.69       92.33     83.37 o 
   4   3  14      463.25      345.14     70.91 o 
   5   3  14     6733.68     7107.32    173.54 o 
   6   3  14     1217.42     1292.77    111.51 o 
   7   3  14     2463.11     3032.57    233.60 o 
   8   3  14     1907.25     2094.19    196.40 o 
   9   3  14     7451.13     7542.07    290.48 o 
  10   3  14      418.07      440.59     93.10 o 
  11   3  14        8.85      116.24    114.14 o 
  12   3  14     4059.26     3688.00    205.69 o 
  13   3  14       98.59      290.64    116.17 o 
  14   3  14     1283.54     1278.26    171.84 o 
   0   4  14      876.92      742.21    100.04 o 
   1   4  14    14222.37    14256.59    219.92 o 
   2   4  14     9746.98     9735.03    218.96 o 
   3   4  14      362.60      291.95     42.76 o 
   4   4  14      410.64      724.52    116.65 o 
   5   4  14     5391.31     5493.40    119.46 o 
   6   4  14     2046.37     1939.55    107.03 o 
   7   4  14    12715.73    12956.79    334.36 o 
   8   4  14     2332.96     2236.45    224.51 o 
   9   4  14      132.75      279.89     81.61 o 
  10   4  14      620.09      647.63    108.01 o 
  11   4  14     1201.39     1171.40    142.93 o 
  12   4  14     1216.20     1425.11    140.89 o 
  13   4  14     4619.54     4432.68    300.23 o 
  14   4  14     2382.29     2198.46    219.12 o 
   1   5  14    26428.43    27014.51    459.78 o 
   2   5  14    11158.70    11125.85    275.62 o 
   3   5  14    26228.91    27302.90    458.99 o 
   4   5  14      363.60      517.86     65.65 o 
   5   5  14      277.52      285.47     54.97 o 
   6   5  14        9.11       93.04     59.34 o 
   7   5  14      836.16      628.51     91.58 o 
   8   5  14     5505.98     5880.37    154.31 o 
   9   5  14       51.30      223.71     62.80 o 
  10   5  14     2509.54     2302.00    208.18 o 
  11   5  14     9850.02     9883.51    288.99 o 
  12   5  14     1831.19     1670.45    184.58 o 
  13   5  14     2758.49     2506.47    227.42 o 
   0   6  14     7277.07     7702.39    327.60 o 
   1   6  14      534.56      553.75     54.39 o 
   2   6  14     2117.77     2359.73     91.41 o 
   3   6  14      812.80      929.02     77.05 o 
   4   6  14      115.28       98.44     40.67 o 
   5   6  14    14020.99    13531.58    312.70 o 
   6   6  14      190.49      178.73     46.60 o 
   7   6  14     2704.79     2747.65    200.95 o 
   8   6  14      697.03      544.72     77.07 o 
   9   6  14      155.30      148.04     72.29 o 
  10   6  14        9.52      142.32    129.59 o 
  11   6  14     1742.65     1558.44    214.55 o 
  12   6  14      387.26      307.32    111.64 o 
  13   6  14        0.79       35.50     95.38 o 
   1   7  14     5595.25     5645.10     76.08 o 
   2   7  14    10875.11    11085.53    192.97 o 
   3   7  14     2932.67     2477.33     98.82 o 
   4   7  14      309.13      374.76     52.15 o 
   5   7  14        3.10      -21.98     65.78 o 
   6   7  14      909.27      850.36     83.92 o 
   7   7  14        2.33      127.33     61.01 o 
   8   7  14      675.84      470.56     85.39 o 
   9   7  14      363.14      319.63     72.62 o 
  10   7  14       10.28       36.45     85.46 o 
  11   7  14     1552.23     1360.54    127.82 o 
  12   7  14      344.60      310.63     99.51 o 
  13   7  14      723.20      827.68    137.96 o 
   0   8  14     2835.69     2651.84    360.26 o 
   1   8  14      267.26      262.34     56.94 o 
   2   8  14     2770.17     2693.94    204.59 o 
   3   8  14    10666.23    10763.89    308.32 o 
   4   8  14     1260.51     1167.16    116.15 o 
   5   8  14     1341.17      930.61    131.66 o 
   6   8  14     1126.27      955.73    112.01 o 
   7   8  14    14300.84    15451.90    507.88 o 
   8   8  14     1161.56     1418.80    137.97 o 
   9   8  14        4.94      155.95    115.92 o 
  10   8  14      952.99     1191.85    141.83 o 
  11   8  14    11815.48    13233.56    503.20 o 
  12   8  14      198.07      354.99     90.17 o 
   1   9  14     2996.65     3220.79    132.70 o 
   2   9  14      513.17      493.03     63.95 o 
   3   9  14     3345.19     3274.80     97.76 o 
   4   9  14     1977.03     1911.23    189.31 o 
   5   9  14      302.41      179.93     90.47 o 
   6   9  14     5582.86     5490.09    181.15 o 
   7   9  14      182.25      167.20     91.49 o 
   8   9  14       25.39      227.62     92.15 o 
   9   9  14     2108.83     2379.31    370.44 o 
  10   9  14      271.78      250.08    102.13 o 
  11   9  14     3259.48     3606.02    349.42 o 
   0  10  14     3311.07     2915.45    151.50 o 
   1  10  14    23530.85    23310.70    495.46 o 
   2  10  14     1125.88     1194.17    111.93 o 
   3  10  14      985.68      863.49    107.46 o 
   4  10  14     5837.70     5845.71    167.31 o 
   5  10  14     4887.90     4675.70    204.34 o 
   6  10  14     2001.50     1825.15    159.78 o 
   7  10  14      229.16      331.71    118.12 o 
   8  10  14       29.52      116.72    100.89 o 
   9  10  14      527.87      429.13    151.16 o 
  10  10  14     4988.96     5815.88    370.99 o 
   1  11  14     4758.12     4192.82    253.99 o 
   2  11  14      955.77     1004.85     82.04 o 
   3  11  14      266.69      253.93     47.06 o 
   4  11  14     1836.67     1874.95    159.02 o 
   5  11  14     2237.94     2283.55    181.57 o 
   6  11  14      581.01      444.20     90.52 o 
   7  11  14       86.98      247.21    132.32 o 
   8  11  14      166.64      252.79     71.98 o 
   9  11  14     2266.62     2135.83    319.83 o 
   0  12  14     3201.93     3268.04    167.84 o 
   1  12  14     5366.23     5175.63    184.39 o 
   2  12  14      201.78      222.72     45.44 o 
   3  12  14        3.19      103.75     56.64 o 
   4  12  14      137.60      388.13     74.14 o 
   5  12  14     1997.27     1790.40    185.42 o 
   6  12  14      218.69      253.88    118.94 o 
   7  12  14     2362.29     2411.78    246.03 o 
   8  12  14     2008.51     1782.00    226.44 o 
   1  13  14       25.87      164.76     56.00 o 
   2  13  14     1672.47     1618.21    129.66 o 
   3  13  14      894.44      654.31     84.03 o 
   4  13  14      749.59      625.51     89.16 o 
   5  13  14     8952.94     9221.85    526.70 o 
   6  13  14       94.46      186.25    111.37 o 
   0  14  14     6024.61     5948.22    306.37 o 
   1  14  14     1677.62     1712.99    147.11 o 
   2  14  14       42.20      181.16     58.64 o 
   3  14  14     1006.94      916.40     98.90 o 
   4  14  14     3840.15     3697.03    281.54 o 
   1   1  15    17241.78    17057.55    275.61 o 
   2   1  15     4060.72     4111.14     93.86 o 
   3   1  15    19305.65    19600.09    380.62 o 
   4   1  15        3.74      168.53     60.08 o 
   5   1  15       40.54      134.24     81.05 o 
   6   1  15    10284.54    11112.22    297.88 o 
   7   1  15       34.42       70.34    127.57 o 
   8   1  15     2243.58     2578.56    237.04 o 
   9   1  15      321.91      205.50     91.20 o 
  10   1  15     1026.43     1233.17    173.01 o 
  11   1  15     6649.50     7113.43    533.34 o 
  12   1  15      286.52      216.02    110.00 o 
  13   1  15     2154.34     1781.88    170.90 o 
  14   1  15      434.52      242.55    113.51 o 
   0   2  15       38.44       91.07     51.27 o 
   1   2  15     1486.04     1305.13     87.13 o 
   2   2  15     2655.40     2825.43     90.03 o 
   3   2  15      460.26      417.74     45.05 o 
   4   2  15     3135.28     3905.69    381.67 o 
   5   2  15     1638.69     1864.29    141.37 o 
   6   2  15     1285.19     1485.80    133.96 o 
   7   2  15    30010.38    32400.92    798.12 o 
   8   2  15     3845.89     4269.18    161.09 o 
   9   2  15     1212.24     1327.17    158.91 o 
  10   2  15     4130.15     4116.16    320.30 o 
  11   2  15    15039.94    16039.46    550.83 o 
  12   2  15     2140.37     2167.12    192.84 o 
  13   2  15      465.40      547.02    107.58 o 
  14   2  15       58.65      197.35     81.85 o 
   1   3  15      253.38      169.59     32.59 o 
   2   3  15      398.07      306.58     57.34 o 
   3   3  15      146.84      201.22     36.88 o 
   4   3  15     4436.56     4176.18    136.86 o 
   5   3  15     9324.74     9262.99    319.70 o 
   6   3  15      258.19      307.44     65.97 o 
   7   3  15       14.24       62.76     92.91 o 
   8   3  15    12907.65    13822.88    528.76 o 
   9   3  15    13929.65    14026.41    476.89 o 
  10   3  15      252.33      376.76     84.32 o 
  11   3  15      209.64      246.33     88.76 o 
  12   3  15      201.30      319.61     86.70 o 
  13   3  15     1914.83     1832.47    200.55 o 
   0   4  15     4522.14     4901.74    114.26 o 
   1   4  15    15307.12    15627.78    270.08 o 
   2   4  15     1719.98     1458.65     87.45 o 
   3   4  15    11681.66    11251.45    301.46 o 
   4   4  15      883.42      998.37    100.03 o 
   5   4  15     9797.90     9876.29    299.64 o 
   6   4  15        8.84      -14.54     57.65 o 
   7   4  15     2504.85     2362.24    201.85 o 
   8   4  15      397.99      441.89     72.14 o 
   9   4  15      643.85      625.60    108.36 o 
  10   4  15     4526.78     4655.20    220.37 o 
  11   4  15     5340.47     5733.51    246.72 o 
  12   4  15     1519.42     1185.37    132.89 o 
  13   4  15     7164.57     7486.97    331.52 o 
   1   5  15     1780.83     1695.49    115.08 o 
   2   5  15       47.36       48.18     41.92 o 
   3   5  15      169.99      120.50     37.76 o 
   4   5  15    12357.61    13116.61    284.29 o 
   5   5  15       75.56      108.21     37.94 o 
   6   5  15     2407.65     2387.75    215.41 o 
   7   5  15      765.53      876.01    108.46 o 
   8   5  15     4171.87     4190.21    217.34 o 
   9   5  15      474.27      397.85     79.32 o 
  10   5  15       75.79      172.54    109.40 o 
  11   5  15      979.78     1318.63    151.06 o 
  12   5  15     1831.95     1866.72    244.09 o 
  13   5  15     3222.59     3096.86    322.97 o 
   0   6  15     7839.45     7804.96    294.61 o 
   1   6  15    34788.48    35556.95    538.73 o 
   2   6  15        4.93        1.68     46.07 o 
   3   6  15      405.81      389.19     54.67 o 
   4   6  15     1397.16     1382.34     94.26 o 
   5   6  15     5160.97     5166.13    108.84 o 
   6   6  15     1881.66     2017.97    171.77 o 
   7   6  15     3057.36     3245.94    174.65 o 
   8   6  15     2548.23     2464.96    173.33 o 
   9   6  15     3199.60     3130.76    240.70 o 
  10   6  15      586.79      501.39     74.28 o 
  11   6  15       12.39      169.17     87.51 o 
  12   6  15     5129.82     5485.20    277.08 o 
   1   7  15     1824.53     1671.62    140.26 o 
   2   7  15      449.37      318.55     59.89 o 
   3   7  15      702.50      938.58     99.56 o 
   4   7  15       30.04       96.51     87.59 o 
   5   7  15    15630.32    16346.44    545.01 o 
   6   7  15      323.54      226.00     56.05 o 
   7   7  15       28.09        3.66    137.58 o 
   8   7  15       37.81       98.45    114.24 o 
   9   7  15    27226.05    27535.36    532.11 o 
  10   7  15       46.09      167.59     89.97 o 
  11   7  15     1471.88     1241.67    150.85 o 
  12   7  15      466.39      506.26    107.21 o 
   0   8  15     4851.01     4912.23    280.42 o 
   1   8  15      767.60      719.20     73.47 o 
   2   8  15     2727.09     2905.26    209.28 o 
   3   8  15     1157.17     1347.74    138.05 o 
   4   8  15     2538.11     2021.02    187.62 o 
   5   8  15     1316.80     1196.13    166.24 o 
   6   8  15     2642.94     2693.73    278.07 o 
   7   8  15     2308.84     2098.28    223.03 o 
   8   8  15     4384.44     4163.19    458.41 o 
   9   8  15      367.16      153.75    193.80 o 
  10   8  15      322.33      567.18    113.08 o 
  11   8  15     1089.55      858.75    129.67 o 
   1   9  15     1932.65     1772.58    119.84 o 
   2   9  15      172.56      189.08     95.27 o 
   3   9  15     2186.54     2127.16    193.75 o 
   4   9  15      248.40      287.51     59.72 o 
   5   9  15     5759.53     5599.83    255.28 o 
   6   9  15     3396.31     3278.88    319.67 o 
   7   9  15       57.54       75.85     69.58 o 
   8   9  15     4228.20     4520.93    229.63 o 
   9   9  15     4280.36     3785.63    273.32 o 
  10   9  15      514.43      475.52    114.56 o 
   0  10  15     1136.84     1194.90    156.09 o 
   1  10  15     1167.24     1429.12    121.29 o 
   2  10  15     1169.51     1105.80    116.40 o 
   3  10  15     1616.74     1412.85    133.58 o 
   4  10  15     1420.31     1373.21    163.88 o 
   5  10  15     1979.36     1906.64    235.47 o 
   6  10  15        6.85        2.37    133.93 o 
   7  10  15      558.85      445.78     85.93 o 
   8  10  15      148.38      294.59    111.34 o 
   9  10  15      155.16      321.90    116.94 o 
  10  10  15      178.34      253.99    178.57 o 
   1  11  15     4716.57     4149.86    196.00 o 
   2  11  15     2036.59     1949.15    132.43 o 
   3  11  15    11675.04    12695.81    259.26 o 
   4  11  15      596.25      646.09     81.77 o 
   5  11  15      363.00      423.80     75.47 o 
   6  11  15       23.15      107.25    103.62 o 
   7  11  15        9.42       24.91     82.96 o 
   8  11  15      848.71      849.70    148.61 o 
   0  12  15       10.80      160.48    120.70 o 
   1  12  15       19.60       24.63     53.47 o 
   2  12  15      917.08      720.28     74.50 o 
   3  12  15     7743.37     7565.63    305.40 o 
   4  12  15     2581.85     2325.55    133.83 o 
   5  12  15      987.22     1064.45    167.67 o 
   6  12  15      780.64      507.61    103.25 o 
   7  12  15    15230.75    15721.04    625.23 o 
   1  13  15     1143.20     1116.87     96.67 o 
   2  13  15      613.62      416.61     74.36 o 
   3  13  15      155.07      210.68     95.76 o 
   4  13  15       63.35       40.53     52.28 o 
   5  13  15       93.57      139.88     85.59 o 
   0  14  15      356.88      305.05    119.49 o 
   1  14  15       46.46       58.49     85.91 o 
   0   0  16    13327.31    12451.43    901.68 o 
   1   0  16    39091.93    38094.38   1336.23 o 
   2   0  16      233.66      316.92     62.63 o 
   3   0  16    21632.81    21880.00    518.65 o 
   4   0  16     1712.56     1933.71    219.81 o 
   5   0  16    10242.55    10974.43    435.71 o 
   6   0  16      233.70       87.27    147.22 o 
   7   0  16     3808.17     3396.97    521.54 o 
   8   0  16       44.87      225.99    116.06 o 
   9   0  16     1225.84     1538.14    275.06 o 
  10   0  16     1831.80     1613.27    216.03 o 
  11   0  16     5077.33     4342.17    783.51 o 
  12   0  16     4009.02     3208.13    430.49 o 
  13   0  16    14878.30    15193.72    753.04 o 
   1   1  16      677.20      861.99     67.05 o 
   2   1  16     3804.10     3811.15    103.28 o 
   3   1  16     7499.04     7611.15    228.91 o 
   4   1  16     1371.36     1579.83    104.94 o 
   5   1  16     5661.87     5876.71     99.71 o 
   6   1  16      979.62     1136.19    112.64 o 
   7   1  16      171.96       58.52     75.15 o 
   8   1  16      598.98      697.80    153.25 o 
   9   1  16    11492.67    12375.21    408.32 o 
  10   1  16      155.23      180.58     80.05 o 
  11   1  16       51.67      -39.19     80.50 o 
  12   1  16       15.00     -109.97    101.39 o 
  13   1  16      328.21      283.82    125.87 o 
   0   2  16      606.14      710.46     83.54 o 
   1   2  16     6917.19     6570.04    100.02 o 
   2   2  16        2.36       62.78     42.70 o 
   3   2  16      238.71      270.50     48.16 o 
   4   2  16      271.85      456.27     73.79 o 
   5   2  16      710.35      841.01    107.57 o 
   6   2  16       93.67      140.05     62.44 o 
   7   2  16     2865.64     2623.93    317.33 o 
   8   2  16      128.80      125.20     65.18 o 
   9   2  16       39.97      226.07     99.32 o 
  10   2  16      333.52      274.43     73.74 o 
  11   2  16     4176.89     3934.61    408.41 o 
  12   2  16     1222.62     1367.57    210.20 o 
  13   2  16      375.31      390.51     96.21 o 
   1   3  16     3044.05     3030.29     70.71 o 
   2   3  16      309.41      345.97     55.69 o 
   3   3  16       39.94       65.01     41.54 o 
   4   3  16       11.80       76.16     48.26 o 
   5   3  16     4805.33     4786.37     98.61 o 
   6   3  16      978.62      795.58     83.78 o 
   7   3  16       60.37      119.66     55.83 o 
   8   3  16     3000.60     2912.46    225.51 o 
   9   3  16    27401.18    28736.30    856.78 o 
  10   3  16     1294.31     1048.18    151.78 o 
  11   3  16     1296.17     1406.49    161.89 o 
  12   3  16       16.07      239.15    155.65 o 
  13   3  16     1094.95      604.76    136.99 o 
   0   4  16     1233.01     1207.63    133.10 o 
   1   4  16     8056.41     8560.58    239.09 o 
   2   4  16    12029.05    11757.23    183.42 o 
   3   4  16      520.05      353.63     58.35 o 
   4   4  16      641.74      484.84     76.59 o 
   5   4  16     3590.28     4109.33    132.19 o 
   6   4  16     4611.24     4502.22    111.01 o 
   7   4  16    14782.92    15937.18    462.82 o 
   8   4  16      159.69      198.07     58.46 o 
   9   4  16      485.64      312.75     80.87 o 
  10   4  16      467.29      595.81     98.47 o 
  11   4  16     2123.29     2033.14    221.57 o 
  12   4  16       68.26       29.71     89.53 o 
  13   4  16     2308.50     2024.45    263.30 o 
   1   5  16     8771.22     9152.10    227.50 o 
   2   5  16      279.91      173.95     47.57 o 
   3   5  16    11385.30    11361.56    309.87 o 
   4   5  16      186.54      229.78     51.26 o 
   5   5  16       93.43      171.22     60.53 o 
   6   5  16      282.67      247.22     74.66 o 
   7   5  16       82.41      185.80     53.01 o 
   8   5  16     1092.13     1288.35    128.01 o 
   9   5  16      216.23      216.95     61.17 o 
  10   5  16      458.72      505.99     77.80 o 
  11   5  16     8174.11     7804.01    289.49 o 
  12   5  16      140.20      166.29     92.99 o 
   0   6  16     7102.89     6985.81    247.52 o 
   1   6  16      266.28      227.63     66.29 o 
   2   6  16     1413.63     1361.62     94.73 o 
   3   6  16     5768.15     5351.45    109.11 o 
   4   6  16     1463.66     1461.42    150.97 o 
   5   6  16      254.09      105.38     56.66 o 
   6   6  16        0.34       53.10     96.39 o 
   7   6  16     5779.32     5999.56    137.77 o 
   8   6  16        2.05      113.48     56.11 o 
   9   6  16      901.01      671.32    137.20 o 
  10   6  16      316.63      309.85     90.57 o 
  11   6  16     3634.44     3499.99    306.94 o 
  12   6  16      321.57      382.60     77.37 o 
   1   7  16     2767.16     2686.27    133.14 o 
   2   7  16      596.93      439.19     69.74 o 
   3   7  16     5164.21     5156.89    198.66 o 
   4   7  16      842.97      895.35     99.97 o 
   5   7  16      396.60      387.05     59.89 o 
   6   7  16     4326.98     4489.41    137.77 o 
   7   7  16     1398.04     1525.31    166.59 o 
   8   7  16      911.70      735.83    116.31 o 
   9   7  16      209.10      212.99     95.55 o 
  10   7  16      812.54      820.20    138.35 o 
  11   7  16      178.73      195.68     96.38 o 
   0   8  16      122.85      120.00     84.79 o 
   1   8  16      803.07      723.00    109.90 o 
   2   8  16       57.60      135.19     48.54 o 
   3   8  16     3028.49     3056.38    171.45 o 
   4   8  16        0.17       -7.91     65.87 o 
   5   8  16      494.04      529.43    103.59 o 
   6   8  16      385.05      346.03    108.98 o 
   7   8  16    26801.41    28764.08    830.25 o 
   8   8  16       16.33       56.33    109.72 o 
   9   8  16      468.07     1005.75    314.14 o 
  10   8  16        0.79      243.22    210.10 o 
   1   9  16     1571.28     1515.69    118.74 o 
   2   9  16      240.82      317.16     68.62 o 
   3   9  16     2610.89     2793.73    215.44 o 
   4   9  16      177.62      196.11    106.77 o 
   5   9  16      437.36      382.29     79.24 o 
   6   9  16      572.45      673.21    129.78 o 
   7   9  16     2289.98     2295.72    240.70 o 
   8   9  16      832.79      598.58    120.14 o 
   9   9  16     2830.36     2713.20    263.34 o 
  10   9  16     2156.43     2393.45    245.54 o 
   0  10  16     1889.05     2106.62    257.79 o 
   1  10  16     5061.71     5549.62    188.61 o 
   2  10  16     2979.22     3143.01    208.17 o 
   3  10  16      541.27      375.45     87.49 o 
   4  10  16      459.27      447.47     65.66 o 
   5  10  16     4728.13     5196.89    305.43 o 
   6  10  16       45.41      116.06     98.03 o 
   7  10  16      491.72      411.06     73.18 o 
   8  10  16        0.16      132.28     92.86 o 
   9  10  16     3801.11     3331.82    322.69 o 
   1  11  16     1845.68     1715.97    128.96 o 
   2  11  16        5.96      127.24     67.69 o 
   3  11  16      127.86       61.92     89.12 o 
   4  11  16      579.02      534.14     97.06 o 
   5  11  16     4496.57     4644.48    135.90 o 
   6  11  16       52.81     -140.09    115.79 o 
   7  11  16      264.76      344.82    107.00 o 
   0  12  16        2.32      121.69    149.38 o 
   1  12  16     1412.53     1536.45    159.21 o 
   2  12  16       39.87       67.94     84.59 o 
   3  12  16      239.79      175.96     67.27 o 
   4  12  16     1084.42      811.67     80.73 o 
   5  12  16      526.52      453.80     97.03 o 
   6  12  16       64.21        2.75     84.96 o 
   1  13  16       99.28      213.23     55.00 o 
   2  13  16      577.07      476.78    120.16 o 
   3  13  16     2663.19     2372.86    193.54 o 
   1   1  17    18246.99    18034.32    266.64 o 
   2   1  17     1972.42     2183.41    151.18 o 
   3   1  17      211.89      260.49     62.89 o 
   4   1  17       18.50        8.11     57.17 o 
   5   1  17      132.23      232.71     55.20 o 
   6   1  17     1672.07     1693.76    166.78 o 
   7   1  17      470.77      411.22    120.39 o 
   8   1  17      100.55      169.77     64.40 o 
   9   1  17       63.64      154.18     82.09 o 
  10   1  17      464.70      421.94    131.28 o 
  11   1  17     5346.77     4637.69    564.74 o 
  12   1  17      639.75      643.73    123.24 o 
   0   2  17     1552.47     1803.50    145.86 o 
   1   2  17      118.85      192.15     41.56 o 
   2   2  17     1582.55     1637.18    137.12 o 
   3   2  17     5709.54     5623.41    144.30 o 
   4   2  17     1165.64     1106.82     92.61 o 
   5   2  17     3848.26     3882.26    159.74 o 
   6   2  17        3.35      166.81    137.70 o 
   7   2  17    32806.73    34907.48   1210.54 o 
   8   2  17     1891.37     2081.14    186.05 o 
   9   2  17      907.49      647.02    133.46 o 
  10   2  17      559.84      670.05     98.84 o 
  11   2  17     7383.88     7003.14    305.21 o 
  12   2  17      140.90       63.82    131.88 o 
   1   3  17      135.33      118.82     49.99 o 
   2   3  17     9254.37     9336.47    230.57 o 
   3   3  17     3013.01     3152.36    115.56 o 
   4   3  17      407.14      501.95     62.80 o 
   5   3  17    18979.66    19827.34    662.74 o 
   6   3  17      244.20      287.06     63.94 o 
   7   3  17       15.97      115.63     60.65 o 
   8   3  17     1578.28     1540.79    138.58 o 
   9   3  17    12726.34    12588.31    263.06 o 
  10   3  17      777.97      679.97    111.60 o 
  11   3  17     1633.96     1304.27    182.77 o 
  12   3  17      228.35       89.91     86.72 o 
   0   4  17       25.63       28.01     48.75 o 
   1   4  17     1260.94     1148.54     86.97 o 
   2   4  17      120.93      175.46     41.89 o 
   3   4  17     6107.64     5760.11    157.97 o 
   4   4  17      513.20      577.26     73.12 o 
   5   4  17      295.06      329.75     68.26 o 
   6   4  17       10.02      204.00     69.16 o 
   7   4  17     1903.56     2051.02    183.81 o 
   8   4  17      110.40      -10.82     67.23 o 
   9   4  17     1858.48     1623.99    144.97 o 
  10   4  17      247.52      195.27     89.15 o 
  11   4  17      601.18      440.74    124.73 o 
  12   4  17      722.43      641.97    151.65 o 
   1   5  17     6317.77     6344.15    150.42 o 
   2   5  17      477.10      538.25     60.74 o 
   3   5  17       51.19       99.27     45.99 o 
   4   5  17      981.21      713.43    103.44 o 
   5   5  17       10.58      132.11     57.07 o 
   6   5  17     2057.84     1912.18    177.80 o 
   7   5  17      128.10      166.54     60.19 o 
   8   5  17     1989.86     1641.91    174.97 o 
   9   5  17     1391.59     1460.40    161.75 o 
  10   5  17      255.24      349.20     75.63 o 
  11   5  17     1973.90     1372.66    210.05 o 
   0   6  17      532.80      465.53     72.08 o 
   1   6  17    10319.33    10607.57    389.18 o 
   2   6  17      667.54      627.43     65.10 o 
   3   6  17     5507.39     5393.75    226.36 o 
   4   6  17     1677.48     1658.34    161.18 o 
   5   6  17     2433.37     2556.60    159.15 o 
   6   6  17      575.72      439.72    119.97 o 
   7   6  17      196.35      261.37     69.95 o 
   8   6  17     1379.18     1424.21    136.00 o 
   9   6  17     2661.33     2537.63    224.90 o 
  10   6  17       89.54      174.88     63.27 o 
  11   6  17      144.99      174.31     98.62 o 
   1   7  17      684.64      677.88     77.57 o 
   2   7  17      457.47      427.80     70.18 o 
   3   7  17      924.45     1013.55    133.53 o 
   4   7  17      115.54      109.76     70.23 o 
   5   7  17    13526.74    14065.04    458.60 o 
   6   7  17      420.72      403.78    105.33 o 
   7   7  17     3463.82     3288.54    399.41 o 
   8   7  17      132.81      490.72    118.95 o 
   9   7  17    14219.87    15337.81    716.78 o 
  10   7  17     1014.40      714.90    149.61 o 
   0   8  17       53.13      106.70     63.04 o 
   1   8  17     1965.77     1839.87    179.38 o 
   2   8  17       55.28      181.63     81.72 o 
   3   8  17     1747.80     1534.10    148.17 o 
   4   8  17      454.08      543.79     81.20 o 
   5   8  17     2033.28     2631.76    292.29 o 
   6   8  17      400.26      293.01     85.45 o 
   7   8  17     5593.50     5549.71    450.55 o 
   8   8  17       18.99      141.84    104.39 o 
   9   8  17      196.20      334.81    102.12 o 
   1   9  17      129.13      291.60     65.02 o 
   2   9  17      955.63     1049.49    179.99 o 
   3   9  17     1957.74     1946.27    176.69 o 
   4   9  17     1626.86     1352.35    156.64 o 
   5   9  17    13303.97    13919.90    421.33 o 
   6   9  17       22.11      103.87    101.36 o 
   7   9  17      130.82      111.24    119.29 o 
   8   9  17      525.19      563.42     96.56 o 
   9   9  17     6473.75     7511.32    393.11 o 
   0  10  17       40.62       22.26    101.71 o 
   1  10  17     6190.10     6301.65    182.93 o 
   2  10  17      612.77      625.39     85.43 o 
   3  10  17     2798.71     3143.78    238.01 o 
   4  10  17      261.69      195.59     80.78 o 
   5  10  17     1888.05     1355.23    231.64 o 
   6  10  17      224.55      345.75    117.57 o 
   7  10  17     1896.13     1776.99    201.38 o 
   1  11  17     1221.08      967.40    107.91 o 
   2  11  17       74.23      195.30     53.61 o 
   3  11  17    10256.24    11148.98    225.10 o 
   4  11  17     4734.05     4947.51    257.51 o 
   5  11  17        4.02      -30.85     96.48 o 
   6  11  17      399.74      191.46    107.09 o 
   0  12  17       19.95      249.77     95.35 o 
   1  12  17      147.19      118.97     58.66 o 
   2  12  17        9.72       47.39     48.76 o 
   3  12  17     6648.79     7066.43    305.73 o 
   4  12  17      167.35      283.34     75.65 o 
   0   0  18    11619.90    11584.28    534.18 o 
   1   0  18     1986.99     1977.39    263.02 o 
   2   0  18      698.49      699.80    125.30 o 
   3   0  18    27177.80    24510.79   1963.39 o 
   4   0  18    11398.82    11332.32    547.32 o 
   5   0  18      389.80      396.88     79.78 o 
   6   0  18     7036.78     6741.28    221.54 o 
   7   0  18     5150.10     4759.26    517.97 o 
   8   0  18     8530.86     8608.17    405.35 o 
   9   0  18      213.92      320.19    178.75 o 
  10   0  18      328.64      382.34    147.47 o 
  11   0  18       14.71      340.34    154.58 o 
  12   0  18      228.64      236.43    210.28 o 
   1   1  18       36.98       95.09     36.65 o 
   2   1  18      815.15      893.56     72.36 o 
   3   1  18     2269.11     2043.71    133.99 o 
   4   1  18       78.88       37.64     52.15 o 
   5   1  18     8925.99     9573.98    253.29 o 
   6   1  18       29.38      124.25     53.06 o 
   7   1  18       13.44      141.23     86.51 o 
   8   1  18      407.80      469.27    106.57 o 
   9   1  18    11548.42    11944.79    396.27 o 
  10   1  18      666.26      555.94    114.73 o 
  11   1  18        7.54       68.09    100.79 o 
   0   2  18     3523.70     2933.58    218.38 o 
   1   2  18     2437.00     2588.03     97.98 o 
   2   2  18     5153.70     5486.67    164.04 o 
   3   2  18    10399.05    10708.87    451.90 o 
   4   2  18     5976.80     6161.01    173.86 o 
   5   2  18      690.42      678.66     79.13 o 
   6   2  18      456.30      436.30     67.72 o 
   7   2  18     6943.09     6310.29    183.58 o 
   8   2  18      479.26      676.43     99.09 o 
   9   2  18      348.62      244.17     84.01 o 
  10   2  18        7.73       96.39    100.32 o 
  11   2  18     1610.39     1509.52    189.21 o 
   1   3  18      124.66      121.65     56.46 o 
   2   3  18     4418.71     4142.74    129.27 o 
   3   3  18     1224.81     1000.47     95.98 o 
   4   3  18     1571.28     1498.50    147.56 o 
   5   3  18    11145.04    11779.04    360.58 o 
   6   3  18     2320.11     2331.79    209.18 o 
   7   3  18       72.09      256.01     91.00 o 
   8   3  18       85.44      219.68     59.98 o 
   9   3  18    13677.53    15193.79    491.77 o 
  10   3  18      239.37      276.64     80.91 o 
  11   3  18      762.94      829.90    136.23 o 
   0   4  18       14.98       83.04     61.17 o 
   1   4  18    13480.72    14335.97    480.44 o 
   2   4  18      695.62      720.40     79.28 o 
   3   4  18       27.92      103.77     45.56 o 
   4   4  18      180.03      256.58     82.05 o 
   5   4  18     1360.60     1410.13    160.32 o 
   6   4  18      134.58      141.00     72.50 o 
   7   4  18    14691.68    15787.19    361.30 o 
   8   4  18      446.31      348.66     73.05 o 
   9   4  18      954.91      724.01     97.14 o 
  10   4  18      345.67      369.23    101.06 o 
  11   4  18      989.35     1345.18    197.16 o 
   1   5  18     9875.68    10341.63    229.34 o 
   2   5  18       60.26      126.73     44.78 o 
   3   5  18     3564.33     3703.43     82.61 o 
   4   5  18     9180.23     9759.19    290.87 o 
   5   5  18     4318.59     4157.51    189.44 o 
   6   5  18     6933.93     7397.33    235.29 o 
   7   5  18       17.78      -39.13     99.71 o 
   8   5  18      847.65      675.84     91.82 o 
   9   5  18      349.29      395.57     93.19 o 
  10   5  18      186.48      286.71    100.17 o 
   0   6  18     5577.85     5758.11    311.95 o 
   1   6  18      999.21      922.51    114.25 o 
   2   6  18      689.71      652.18     68.59 o 
   3   6  18     5673.63     5380.67    171.48 o 
   4   6  18      315.87      334.76     77.29 o 
   5   6  18      348.96      588.72     98.51 o 
   6   6  18      345.62      287.45     74.07 o 
   7   6  18     5887.04     5503.21    298.99 o 
   8   6  18        0.47      114.72     89.89 o 
   9   6  18        6.08      126.71     79.59 o 
  10   6  18     1030.41      987.98    132.67 o 
   1   7  18     2674.44     2976.57    189.84 o 
   2   7  18       32.88      157.13     66.20 o 
   3   7  18        6.56      279.55     70.46 o 
   4   7  18     1367.15     1404.17    182.41 o 
   5   7  18     3850.27     3718.25    376.18 o 
   6   7  18     3501.42     4394.00    251.62 o 
   7   7  18        4.00       69.74    171.11 o 
   8   7  18        6.51      256.43    129.84 o 
   9   7  18     1075.52     1140.05    201.78 o 
   0   8  18     2479.48     2603.15    340.71 o 
   1   8  18      128.21       53.92     48.19 o 
   2   8  18      372.16      288.73     78.64 o 
   3   8  18     1057.67     1083.77    148.68 o 
   4   8  18     3022.23     2890.47    321.97 o 
   5   8  18      648.20      679.24    154.61 o 
   6   8  18      205.44      233.67    117.42 o 
   7   8  18    24323.40    25346.20    853.59 o 
   8   8  18       38.99        6.14    113.72 o 
   1   9  18     4328.07     4125.26    191.69 o 
   2   9  18      164.75      179.96     74.70 o 
   3   9  18     8105.56     8748.02    270.81 o 
   4   9  18       54.03      220.66    153.99 o 
   5   9  18     1827.27     1668.80    243.64 o 
   6   9  18      250.85      394.89    109.32 o 
   7   9  18       18.65       49.51    106.94 o 
   0  10  18       71.97      102.76    107.69 o 
   1  10  18     2977.24     2715.37    217.99 o 
   2  10  18     1809.95     1520.96    135.75 o 
   3  10  18      769.05      469.05     90.40 o 
   4  10  18      815.33      668.72    163.62 o 
   5  10  18     2935.29     2803.53    388.10 o 
   6  10  18      730.85      599.47    178.86 o 
   1  11  18     3526.05     3600.51    165.27 o 
   2  11  18     1154.56     1144.24    161.36 o 
   3  11  18      421.64      426.40     73.56 o 
   4  11  18       40.59      -92.54    109.98 o 
   1   1  19     6540.30     6936.93    157.65 o 
   2   1  19      152.31      158.30     48.39 o 
   3   1  19     1096.41     1164.08    160.47 o 
   4   1  19     8405.69     8745.53    258.51 o 
   5   1  19     1228.06     1222.70    112.90 o 
   6   1  19    14178.86    14537.35    265.83 o 
   7   1  19      225.76      198.43     67.56 o 
   8   1  19     3787.40     3668.80    311.13 o 
   9   1  19      524.48      613.47    110.28 o 
  10   1  19       30.71      279.44     88.81 o 
  11   1  19     1424.03      823.92    189.94 o 
   0   2  19     2578.16     2878.60    310.42 o 
   1   2  19      827.99     1013.81     99.44 o 
   2   2  19      521.83      423.96     61.54 o 
   3   2  19      320.65      412.49     74.32 o 
   4   2  19     1843.20     1800.69    150.54 o 
   5   2  19      448.83      299.43    111.44 o 
   6   2  19       30.81      102.01     57.26 o 
   7   2  19    22743.70    22785.58    975.32 o 
   8   2  19        7.56      165.54     57.12 o 
   9   2  19      377.28      436.57     83.72 o 
  10   2  19      257.44      135.25     59.60 o 
   1   3  19      884.83      786.53     89.85 o 
   2   3  19      383.81      421.49     88.73 o 
   3   3  19     6024.71     6246.10    174.78 o 
   4   3  19       26.22      -23.82     50.81 o 
   5   3  19     4496.77     5030.21    171.26 o 
   6   3  19     1786.29     1724.05    220.52 o 
   7   3  19      209.68      252.93     82.84 o 
   8   3  19      334.81      321.13     74.55 o 
   9   3  19     4031.41     3374.95    340.75 o 
  10   3  19     1968.07     1702.70    190.09 o 
   0   4  19     4767.81     5164.72    281.81 o 
   1   4  19       25.03       25.25     52.19 o 
   2   4  19     1993.22     2083.41     96.05 o 
   3   4  19     2162.21     2189.94    164.06 o 
   4   4  19     8252.41     8135.66    251.31 o 
   5   4  19     1508.50     1668.96    192.86 o 
   6   4  19     3663.31     3256.99    263.79 o 
   7   4  19     2092.10     2285.47    199.82 o 
   8   4  19     3058.95     3015.26    241.00 o 
   9   4  19      535.83      746.42    118.18 o 
  10   4  19     1122.91     1059.05    138.57 o 
   1   5  19     2029.74     2093.50    121.03 o 
   2   5  19       69.69      129.24     50.86 o 
   3   5  19      741.27      730.29     68.46 o 
   4   5  19       69.57       53.82     73.12 o 
   5   5  19      139.20      200.03     72.32 o 
   6   5  19      902.91      564.95    110.19 o 
   7   5  19       30.03      256.18     78.64 o 
   8   5  19     1986.91     1887.77    190.38 o 
   9   5  19     1283.46     1177.99    146.48 o 
   0   6  19     6007.80     5911.90    422.73 o 
   1   6  19     3422.36     3536.20    172.77 o 
   2   6  19     5497.83     5759.34    256.62 o 
   3   6  19     1791.96     1839.58    149.07 o 
   4   6  19     3448.52     3745.35    353.11 o 
   5   6  19      539.39      537.76     83.71 o 
   6   6  19     2685.64     2564.22    224.53 o 
   7   6  19     3350.70     3366.30    320.00 o 
   8   6  19     3205.19     2930.98    266.28 o 
   9   6  19      374.68      257.44     66.00 o 
   1   7  19        0.46      119.64     68.64 o 
   2   7  19     6005.45     6254.37    432.97 o 
   3   7  19     2449.68     2615.88    211.78 o 
   4   7  19        3.12       51.25     76.11 o 
   5   7  19     8048.90     8309.87    416.92 o 
   6   7  19      695.41      572.80    113.02 o 
   7   7  19      624.71      587.65    125.57 o 
   8   7  19      817.86      560.84    122.22 o 
   0   8  19      445.44      407.13     86.56 o 
   1   8  19     2233.77     1988.17    164.13 o 
   2   8  19      152.05       70.19     67.87 o 
   3   8  19     4451.57     4248.93    189.49 o 
   4   8  19      211.39      260.57    114.32 o 
   5   8  19     3140.16     3007.01    281.06 o 
   6   8  19       59.83      139.39     62.62 o 
   7   8  19     1233.46     1029.83    167.80 o 
   1   9  19      168.79      179.78     65.22 o 
   2   9  19     4332.78     4856.23    475.11 o 
   3   9  19       66.43      205.56     80.55 o 
   4   9  19     1185.04     1556.74    234.63 o 
   5   9  19     1976.28     1706.57    247.11 o 
   6   9  19     1256.68     1063.98    152.62 o 
   0  10  19     2019.29     1651.81    240.57 o 
   1  10  19     2502.59     2957.85    235.54 o 
   2  10  19      704.27      636.80     92.55 o 
   3  10  19     1561.78     1364.25    176.91 o 
   4  10  19      282.62      408.75    188.13 o 
   0   0  20      269.41      162.93    154.09 o 
   1   0  20     4446.62     4768.52    165.64 o 
   2   0  20     3317.71     3568.49    209.44 o 
   3   0  20     2575.91     2441.58    299.96 o 
   4   0  20     8477.00     8829.13    302.22 o 
   5   0  20      397.11      454.54    110.13 o 
   6   0  20     6473.58     7027.21    570.09 o 
   7   0  20     1703.54     1787.18    299.60 o 
   8   0  20     4931.99     4475.38    294.13 o 
   9   0  20      175.17      201.58     84.46 o 
   1   1  20     6383.63     6503.11    131.14 o 
   2   1  20      957.15     1064.55    124.71 o 
   3   1  20     2755.38     2722.54    207.73 o 
   4   1  20     2186.34     1878.68    159.21 o 
   5   1  20     1313.01     1503.43    138.10 o 
   6   1  20      327.40      204.76     50.37 o 
   7   1  20        7.96       50.15     67.41 o 
   8   1  20      162.49      157.54     66.41 o 
   9   1  20     2636.29     2751.43    231.12 o 
   0   2  20       78.64       61.05     54.86 o 
   1   2  20     1400.82     1365.07    135.45 o 
   2   2  20      781.92      684.50     63.08 o 
   3   2  20      633.55      561.96     79.06 o 
   4   2  20     4758.91     5064.91    279.37 o 
   5   2  20      141.11      156.30     76.83 o 
   6   2  20     1744.53     1604.31    159.94 o 
   7   2  20      302.78      278.31     68.45 o 
   8   2  20      733.52      625.23    100.50 o 
   9   2  20      143.64      312.39     73.68 o 
   1   3  20     1516.16     1507.17    110.24 o 
   2   3  20      154.38      265.72     53.64 o 
   3   3  20        4.83      167.46     54.54 o 
   4   3  20      593.18      637.58     84.25 o 
   5   3  20     3619.61     4013.85    181.36 o 
   6   3  20     3310.88     2995.96    359.96 o 
   7   3  20      176.32      232.59     87.26 o 
   8   3  20      474.54      432.98     67.98 o 
   9   3  20     3407.56     3101.09    288.87 o 
   0   4  20      107.09      260.14     67.84 o 
   1   4  20     1586.78     1491.67    138.74 o 
   2   4  20      475.83      445.42     80.95 o 
   3   4  20      488.44      477.92     88.28 o 
   4   4  20        4.46      108.12     70.01 o 
   5   4  20      347.13      229.81     80.73 o 
   6   4  20      392.18      454.25     86.88 o 
   7   4  20    12034.03    12711.57    299.94 o 
   8   4  20      328.86      347.46    102.42 o 
   9   4  20      932.60      707.64    127.63 o 
   1   5  20     4050.66     4006.03    258.84 o 
   2   5  20     1114.84     1275.09    120.32 o 
   3   5  20     2685.14     2931.19    165.77 o 
   4   5  20     7886.46     8010.14    284.30 o 
   5   5  20       58.67      149.95     72.95 o 
   6   5  20     8804.32     9231.47    356.49 o 
   7   5  20     1892.01     1454.84    235.09 o 
   8   5  20     4844.71     4931.35    346.48 o 
   0   6  20     1874.97     1993.19    299.35 o 
   1   6  20       58.83      169.58     67.84 o 
   2   6  20        3.61       75.86     90.53 o 
   3   6  20       33.62       99.73     77.13 o 
   4   6  20      316.72      358.76    137.27 o 
   5   6  20     1721.02     1768.25    210.82 o 
   6   6  20      231.37      308.63    108.86 o 
   7   6  20      510.02      405.91    113.66 o 
   1   7  20     1264.31     1318.61    169.48 o 
   2   7  20       38.16       15.78     60.99 o 
   3   7  20      633.17      681.28    121.80 o 
   4   7  20     5357.65     5550.83    280.59 o 
   5   7  20       22.52      215.49     74.09 o 
   6   7  20     1090.07     1034.65    176.51 o 
   0   8  20     7450.66     7579.65    311.36 o 
   1   8  20     1373.80     1261.29    149.16 o 
   2   8  20      101.58      187.38     71.43 o 
   3   8  20      670.37      621.24    120.35 o 
   4   8  20     1916.59     1597.92    192.26 o 
   5   8  20       29.49      106.86     68.39 o 
   1   9  20      645.47      762.54    112.29 o 
   2   9  20      159.17      103.22     88.27 o 
   3   9  20     4123.61     4591.83    344.24 o 
   1   1  21     1114.43     1159.31    153.36 o 
   2   1  21      782.14      846.09    101.35 o 
   3   1  21     3081.93     3068.92    271.74 o 
   4   1  21     8389.07     9486.86    265.97 o 
   5   1  21      587.79      400.05     73.16 o 
   6   1  21     9080.42     9908.47    403.97 o 
   7   1  21     2095.64     2039.19    180.99 o 
   8   1  21     3074.85     2607.80    240.80 o 
   0   2  21     8943.49     9163.46    380.46 o 
   1   2  21     5998.72     6256.68    164.45 o 
   2   2  21      363.16      298.69     41.54 o 
   3   2  21      128.58      147.34     43.79 o 
   4   2  21     8768.67     9147.46    256.45 o 
   5   2  21      289.56      351.44     89.09 o 
   6   2  21      263.49      328.02    107.76 o 
   7   2  21     4789.87     4922.54    224.90 o 
   8   2  21      491.91      462.49     83.94 o 
   1   3  21     3784.31     3943.15    176.49 o 
   2   3  21     3425.50     3831.11    233.08 o 
   3   3  21     5023.53     4732.13    147.68 o 
   4   3  21      239.13      302.21     98.35 o 
   5   3  21     2885.46     2664.26    294.96 o 
   6   3  21      647.99      422.07    102.36 o 
   7   3  21       25.57       87.96    113.32 o 
   8   3  21        0.36      153.56     71.64 o 
   0   4  21     1880.07     1710.20    199.09 o 
   1   4  21      138.99      189.14     40.52 o 
   2   4  21      600.44      702.93     78.94 o 
   3   4  21        9.25      150.63     49.45 o 
   4   4  21     4294.76     3994.93    249.55 o 
   5   4  21     1709.90     1415.05    175.34 o 
   6   4  21     3518.10     3566.28    278.83 o 
   7   4  21      190.67      221.63     65.21 o 
   1   5  21     2000.35     1991.31    165.82 o 
   2   5  21      762.18      850.54    140.32 o 
   3   5  21       61.37      144.38     75.93 o 
   4   5  21      137.26       93.44     76.41 o 
   5   5  21      100.36       90.31     90.68 o 
   6   5  21      119.59     -127.30    116.10 o 
   0   6  21      161.23      185.71    152.62 o 
   1   6  21      245.07      163.55    170.35 o 
   2   6  21     9276.15     8853.32    223.54 o 
   3   6  21     2985.12     3137.81    238.83 o 
   4   6  21     3257.81     2806.14    306.16 o 
   5   6  21     2272.21     1490.27    290.48 o 
   6   6  21     3882.99     3855.21    440.53 o 
   1   7  21       47.57       71.84     69.34 o 
   2   7  21     4843.85     5200.42    242.37 o 
   3   7  21     2333.47     2182.57    232.60 o 
   4   7  21      233.42      355.82    172.80 o 
   0   8  21      501.04      426.92    162.32 o 
   1   8  21      613.69      421.40     79.04 o 
   2   8  21      127.98      215.10    124.50 o 
   0   0  22      222.81      353.33    156.05 o 
   1   0  22      103.85      184.82    110.03 o 
   2   0  22     5384.17     6074.19    389.41 o 
   3   0  22       71.75       99.14     62.20 o 
   4   0  22     3799.19     2940.21    475.91 o 
   5   0  22     1004.35     1004.78    217.11 o 
   6   0  22     8754.36     8947.94    675.04 o 
   1   1  22     1705.76     1826.36    172.26 o 
   2   1  22     1980.83     2511.12    164.05 o 
   3   1  22      979.10      951.14     97.16 o 
   4   1  22     1496.74     1298.07    164.73 o 
   5   1  22     1303.50     1220.39    167.72 o 
   6   1  22      103.01      161.95     60.07 o 
   0   2  22     1909.12     1724.86    251.62 o 
   1   2  22     1682.19     1657.72    185.30 o 
   2   2  22     1755.52     1746.00    166.97 o 
   3   2  22       53.28      139.70     58.85 o 
   4   2  22     2990.21     3011.24    194.35 o 
   5   2  22       15.63      198.70    109.63 o 
   6   2  22     1313.01     1016.57    155.56 o 
   1   3  22     3051.40     3241.56    191.66 o 
   2   3  22     4580.66     4925.64    214.54 o 
   3   3  22      271.99      102.34     76.43 o 
   4   3  22       14.32      -29.61     62.20 o 
   5   3  22      574.82      503.04     96.81 o 
   6   3  22     4185.38     5165.72    393.03 o 
   0   4  22     4943.12     4338.29    429.37 o 
   1   4  22     4642.87     4534.68    216.54 o 
   2   4  22      537.79      609.48     92.29 o 
   3   4  22      225.80      238.38     69.56 o 
   4   4  22      344.13      493.29    100.25 o 
   5   4  22        9.05      119.70     88.33 o 
   1   5  22      262.51      102.10     73.88 o 
   2   5  22      513.17      503.01     95.77 o 
   3   5  22      705.95      500.65    114.64 o 
   4   5  22     8388.51     8459.43    472.06 o 
   0   6  22     5529.02     5795.96    531.61 o 
   1   6  22      396.07      420.78    100.68 o 
   2   6  22       14.88       99.72     70.62 o 
   3   6  22       37.50      214.24    116.31 o 
   1   1  23       47.55        9.07     58.31 o 
   2   1  23      257.55      237.02     67.67 o 
   3   1  23        5.10      154.20     68.79 o 
   4   1  23     5964.20     6581.05    395.19 o 
   0   2  23     3550.68     2654.83    373.33 o 
   1   2  23     6501.22     6823.73    336.59 o 
   2   2  23     2684.07     2004.63    224.04 o 
   3   2  23      930.74      926.48    143.98 o 
   4   2  23     3511.35     2846.78    360.88 o 
   1   3  23     1392.77     1353.05    163.93 o 
   2   3  23     3862.06     4313.51    285.59 o 
   3   3  23     2958.31     2605.20    151.68 o 
   0   4  23      167.27       94.22    142.81 o 
   1   4  23     1609.91     1509.84    303.87 o 
   2   4  23      504.65      638.66    123.93 o 
                                                 
